# Supplementary material for: MEF-AlloSite: an accurate and robust Multimodel Ensemble Feature selection for the Allosteric Site identification model
Source: J Cheminform. 2024 Oct 23;16:116. doi: 10.1186/s13321-024-00882-5 (PMC11515501; doi:10.1186/s13321-024-00882-5)
Supplement: Supplementary file 1 — Supplementary Material 1. [file 13321_2024_882_MOESM1_ESM.zip]

Archive with 34 entries (34 files):
- sn-article.tex
- mybib.bib
- sn-jnl.cls
- bst/sn-apacite.bst
- bst/sn-aps.bst
- bst/sn-basic.bst
- bst/sn-chicago.bst
- bst/sn-mathphys-ay.bst
- bst/sn-mathphys-num.bst
- bst/sn-nature.bst
- bst/sn-vancouver.bst
- empty.eps
- fig.eps
- sn-article.pdf
- user-manual.pdf
- mef_allosite_pic_1_previous.png
- mef_allosite_pic_2_previous.png
- mef_allosite_pic_3_previous.png
- mef_allosite_pic_4.png
- mef_allosite_pic_5.png
- mef_allosite_pic_8.png
- mef_allosite_pic_9.png
- mef_allosite_pic_10.png
- mef_allosite_pic_11.png
- mef_allosite_pic_12.png
- mef_allosite_pic_13.png
- mef_allosite_pic_14.png
- mef_allosite_pic_3.png
- mef_allosite_pic_3_5.png
- mef_allosite_pic_2.png
- mef_allosite_pic_0.png
- mef_allosite_pic_1.png
- mef_allosite_pic_7.png
- mef_allosite_pic_6.png
