# Supplementary material for: MEF-AlloSite: an accurate and robust Multimodel Ensemble Feature selection for the Allosteric Site identification model
Source: J Cheminform. 2024 Oct 23;16:116. doi: 10.1186/s13321-024-00882-5 (PMC11515501; doi:10.1186/s13321-024-00882-5)
Supplement: Supplementary file 1 — Supplementary Material 1. [file 13321_2024_882_MOESM1_ESM.zip › sn-article.tex]

%Version 3 October 2023
% See section 11 of the User Manual for version history
%
%%%%%%%%%%%%%%%%%%%%%%%%%%%%%%%%%%%%%%%%%%%%%%%%%%%%%%%%%%%%%%%%%%%%%%
%%                                                                 %%
%% Please do not use \input{...} to include other tex files.       %%
%% Submit your LaTeX manuscript as one .tex document.              %%
%%                                                                 %%
%% All additional figures and files should be attached             %%
%% separately and not embedded in the \TeX\ document itself.       %%
%%                                                                 %%
%%%%%%%%%%%%%%%%%%%%%%%%%%%%%%%%%%%%%%%%%%%%%%%%%%%%%%%%%%%%%%%%%%%%%

%%\documentclass[referee,sn-basic]{sn-jnl}% referee option is meant for double line spacing

%%=======================================================%%
%% to print line numbers in the margin use lineno option %%
%%=======================================================%%

%%\documentclass[lineno,sn-basic]{sn-jnl}% Basic Springer Nature Reference Style/Chemistry Reference Style

%%======================================================%%
%% to compile with pdflatex/xelatex use pdflatex option %%
%%======================================================%%

%%\documentclass[pdflatex,sn-basic]{sn-jnl}% Basic Springer Nature Reference Style/Chemistry Reference Style


%%Note: the following reference styles support Namedate and Numbered referencing. By default the style follows the most common style. To switch between the options you can add or remove Numbered in the optional parenthesis. 
%%The option is available for: sn-basic.bst, sn-vancouver.bst, sn-chicago.bst%  
 
%%\documentclass[sn-nature]{sn-jnl}% Style for submissions to Nature Portfolio journals
%%\documentclass[sn-basic]{sn-jnl}% Basic Springer Nature Reference Style/Chemistry Reference Style
%%\documentclass[unnumsec,webpdf,contemporary,large]{sn-jnl}% Math and Physical Sciences Numbered Reference Style 
\documentclass[bst/sn-vancouver]{sn-jnl}% Math and Physical Sciences Author Year Reference Style
%%\documentclass[sn-aps]{sn-jnl}% American Physical Society (APS) Reference Style
%%\documentclass[sn-vancouver,Numbered]{sn-jnl}% Vancouver Reference Style
%%\documentclass[sn-apa]{sn-jnl}% APA Reference Style 
%%\documentclass[sn-chicago]{sn-jnl}% Chicago-based Humanities Reference Style

%%%% Standard Packages
%%<additional latex packages if required can be included here>

\usepackage{graphicx}%
\usepackage{multirow}%
\usepackage{amsmath,amssymb,amsfonts}%
\usepackage{amsthm}%
\usepackage{mathrsfs}%
\usepackage[title]{appendix}%
\usepackage{xcolor}%
\usepackage{textcomp}%
\usepackage{manyfoot}%
\usepackage{booktabs}%
\usepackage{algorithm}%
\usepackage{algorithmicx}%
\usepackage{algpseudocode}%
\usepackage{listings}%
\usepackage{natbib}%
\usepackage{array}%
\usepackage{rotating}%
\usepackage[T1]{fontenc}%
\usepackage{lmodern}%
\usepackage[utf8]{inputenc}%
\usepackage{CJKutf8}%
\usepackage{longtable}%
\usepackage{rotating}%
\usepackage{multirow}%
\usepackage{booktabs}
\usepackage{hyperref}

%\usepackage{showframe}
%%%%

%%%%%=============================================================================%%%%
%%%%  Remarks: This template is provided to aid authors with the preparation
%%%%  of original research articles intended for submission to journals published 
%%%%  by Springer Nature. The guidance has been prepared in partnership with 
%%%%  production teams to conform to Springer Nature technical requirements. 
%%%%  Editorial and presentation requirements differ among journal portfolios and 
%%%%  research disciplines. You may find sections in this template are irrelevant 
%%%%  to your work and are empowered to omit any such section if allowed by the 
%%%%  journal you intend to submit to. The submission guidelines and policies 
%%%%  of the journal take precedence. A detailed User Manual is available in the 
%%%%  template package for technical guidance.
%%%%%=============================================================================%%%%

%% as per the requirement new theorem styles can be included as shown below
\theoremstyle{plain}%
\newtheorem{theorem}{Theorem}%  meant for continuous numbers

\theoremstyle{plain}%
\newtheorem{proposition}[theorem]{Proposition}% 

\theoremstyle{definition}%
\newtheorem{example}{Example}%
\newtheorem{remark}{Remark}%

\theoremstyle{definition}%
\newtheorem{definition}{Definition}%

\raggedbottom
%%\unnumbered% uncomment this for unnumbered level heads

\begin{document}

\title[Article Title]{MEF-AlloSite: An accurate and robust \textbf{M}ultimodel \textbf{E}nsemble \textbf{F}eature selection for the \textbf{Allo}steric \textbf{Site} identification model}

%%=============================================================%%
%% GivenName	-> \fnm{Joergen W.}
%% Particle	-> \spfx{van der} -> surname prefix
%% FamilyName	-> \sur{Ploeg}
%% Suffix	-> \sfx{IV}
%% \author*[1,2]{\fnm{Joergen W.} \spfx{van der} \sur{Ploeg} 
%%  \sfx{IV}}\email{iauthor@gmail.com}
%%=============================================================%%

\author[1]{\fnm{Sadettin Y} \sur{Ugurlu}}\email{s.yavuz.ugurlu@gmail.com}

\author[2]{\fnm{David} \sur{McDonald}}\email{davemcdonald93@gmail.com}
%\equalcont{These authors contributed equally to this work.}

\author*[1,2]{\fnm{Shan} \sur{He}}\email{s.he.1@bham.ac.uk}
%\equalcont{These authors contributed equally to this work.}

\affil*[1]{\orgdiv{School of Computer Science}, \orgname{University of Birmingham}, \orgaddress{\street{Edgbaston}, \city{Birmingham}, \postcode{B15 2TT}, \country{United Kingdom}}}

\affil[2]{\orgname{AIA Insights Ltd}, \orgaddress{\city{Birmingham}, \country{United Kingdom}}}


\section{Supplementary Information}\label{Supplementary}

The Supplementary Information section offers supplementary details and data that bolster the findings and methodology presented in the main text. This part provides detailed explanations of the tools and procedures used, along with extensive data tables and figures that offer further in-depth insights into the research. This paper provides readers with detailed explanations of the experimental protocols, data preprocessing steps, and supplementary analyses that were crucial in determining the outcomes. Our intention in releasing this information is to promote transparency and reproducibility, enabling others to comprehend and potentially duplicate our work comprehensively.


\subsection{Background of Feature Selection Techniques}
Feature selection is an essential step in machine learning, and the goal is to determine the most pertinent variables for constructing predictive models. Undertaking this step is crucial for optimising the performance of the model, mitigating overfitting, and improving interpretability. Dimensionality reduction and feature selection are essential strategies in data preparation, especially when working with datasets that have a large number of dimensions. Dimensionality reduction techniques, such as Principal Component Analysis (PCA) and t-Distributed Stochastic Neighbour Embedding (t-SNE), seek to convert the data into a space with fewer dimensions. This process captures the most important variations in the data or maintains its structure while simplifying it. These techniques can improve the speed of calculations and reduce the negative impact of having a large number of variables. Conversely, feature selection approaches such as Recursive Feature Elimination (RFE) do not alter the features, but instead discover and preserve the most pertinent ones. Recursive Feature Elimination (RFE) operates by iteratively training a model and discarding the least significant features, determined by their model weights or feature significance metrics, until a specified number of features is obtained. The process of selectivity can enhance the performance of the model by decreasing overfitting, improving interpretability, and accelerating the training process. Both techniques are essential for maximising the performance of machine learning models, with each approach having unique reasons and being well-suited for certain types of datasets and analysis objectives.


Two important strategies among the many methodologies are Boruta and model-based feature selection. Boruta is a robust method that uses a wrapper-based approach to determine the value of original variables by comparing them with randomised counterparts, therefore identifying all significant aspects. The process involves systematically eliminating the least influential variables in order to preserve just those that make a substantial impact on the model. Conversely, model-based feature selection utilises the intrinsic skills of specific algorithms to evaluate and choose features when training. Methods such as random forests are frequently employed for this objective. These techniques not only improve the ability to predict accurately but also make the models more efficient in terms of computing.


\subsubsection{Boruta Feature Selection}
The Boruta method \cite{kursa2010boruta} is a feature selection technique employed to discover the most salient qualities within a provided dataset, with the objective of improving the efficacy of machine learning models. The purpose of this strategy is accomplished by the optimisation of the number of features incorporated in the models. Boruta assesses the significance of each characteristic by comparing it to ``shadow'' features, which are random permutations of the original features. The utilisation of shadow characteristics aids Boruta in discriminating signals from noise, enhancing its feature selection process. In the retention process, features with consistently higher relevance are prioritised over their shadow counterparts, whereas elements with equal or lesser significance are excluded.

The significance measure proposed by Boruta utilises a tree-based classifier implemented in Scikit-Learn (version 1.1.2) \cite{kramer2016scikit} to identify intricate connections between features and the target variable. Besides the parameters of the tree-based classifier as an estimator, Boruta has other parameters to optimise the feature selection process. However, Boruta is an automated and robust feature selection package specifically designed to be used with default parameters. Boruta has validated extensive testing to ensure the algorithm works well with default parameters. Therefore, four classifiers and Boruta parameters were employed using their default parameters. 

\subsubsection{Model-Based Feature Selection}

While Boruta is known for its strong performance when default settings are used, it should be noted that Model-based feature selection classifiers still need thorough optimisation and validation to ensure optimal performance. Therefore, the identical classifier was tuned using The Pipeline Optimization Tool (TPOT) \cite{olson2016tpot} to enhance feature selection performance in the context of Model-based feature selection. 

TPOT is a software tool that autonomously generates and enhances machine learning pipelines tailored to a specific issue domain, eliminating the necessity for human involvement. TPOT is a tool that improves the efficiency of machine learning pipelines by utilising a variant of genetic programming (GP), a widely recognised evolutionary computation technique employed for the automated construction of computer programs. The TPOT framework can autonomously generate pipelines with high accuracy and compactness, routinely surpassing rudimentary machine learning evaluations. The fundamental tenet of this technique can be succinctly encapsulated by the proverbial phrase ``Garbage in, garbage out''. Due to the ability of a highly precise classifier to acquire knowledge from informative patterns linked to significant features, the process of capturing such patterns becomes more feasible.

Optimised classifiers have been employed to ascertain the significance of features. The forward selection technique has been utilised to optimise the composition of feature sets by ranking features in declining order of importance. The feature set that exhibited the highest mean of cross-validation scores was selected. Consequently, four models were constructed by employing model-based feature selection techniques.


\subsection{Background of AutoGluon}

AutoGluon is a software library designed to automate the process of machine learning. It simplifies the training and implementation of machine learning models, especially for individuals without prior expertise in the field of machine learning. AutoGluon functions by automating the subsequent tasks. The data preprocessing procedure is an essential element in the preparation of data for the purpose of modelling. The software package AutoGluon enables the automation of methods for cleaning and transforming data, ensuring that the data is correctly structured for subsequent analysis and modelling tasks. When the parameter auto\_stacking is enabled, AutoGluon will utilise bagging and multi-layer stack ensembling techniques in an automatic fashion to improve the precision of forecasts. The procedure entails the training of numerous models on separate subsets of the data, thereafter combining their predictions to produce a conclusive forecast. Bagging is a statistical method utilised to reduce variability by training several models on separate bootstrapped samples obtained from the dataset. Bootstrapping is a statistical technique that entails the process of resampling data utilising replacement as a sampling approach. This suggests that certain data points have the potential to be included in many models, while other data points may not be included in any models. Stacking is a widely utilised technique in the field of machine learning, wherein multiple models are combined to give a final prediction by aggregating their individual forecasts. The procedure entails the training of a meta-model by utilising the predictions produced by the base models. The meta-model possesses the capability to integrate the predictions produced by the fundamental models with the aim of augmenting the precision of the ultimate forecast.

\subsection{Detailed Pocket identification}

In the field of bioinformatics and computational biology, the identification of significant characteristics from amino acid sequences is crucial for a range of analytical purposes, such as predicting protein structure, annotating function, and studying interactions. Biopython, PyBioMed, and MathFeature are highly popular, and extensive libraries are frequently utilised for this specific purpose. Biopython is a comprehensive collection of programmes that offers many capabilities for biological computation, such as parsing sequence files, doing sequence alignments, and analysing molecular structures. PyBioMed enhances these capabilities by especially concentrating on producing a diverse range of biochemical and biophysical descriptors that are crucial for comprehensive molecular investigation. MathFeature provides a strong framework for calculating a wide range of mathematical and statistical features from amino acid sequences, making it easier to do complex feature engineering tasks. Collectively, these libraries constitute a potent collection of resources for academics seeking to extract top-notch, amino-acid-dependent characteristics for their computational models and studies.

\subsubsection{\textbf{Fpocket to identify pockets}}


Fpocket is a tool for identifying pockets using Voronoi tessellation and alpha spheres to identify the orthosteric binding sites. The process of Voronoi tessellation is executed utilising the qhull package, specifically employing the application qvoronoi. The heavy atom set is sent to Qhull for Voronoi tessellation via Fpocket. Fpocket is provided with a collection of Voronoi vertices, atomic neighbours, and vertex neighbours as its input. The Voronoi vertices are subsequently trimmed based on two criteria: an upper limit on the size of alpha spheres and a lower size limit. By setting a limit and minimum size for the alpha spheres, the process of pruning allows for removing alpha spheres that are either inaccessible to the solvent or too exposed. Ultimately, only alpha spheres characterised by dense atom arrangement regions are preserved, while the remaining alpha spheres are eliminated \cite{le2009fpocket}. 

The utilisation of alpha spheres, initially proposed by Liang and Edelsbrunner \cite{liang1998anatomy} and subsequently implemented by the Chemical Computing Group in the SiteFinder software, serves as the foundation for the functionality of Fpocket. An alpha sphere is a spherical structure that contacts four atoms along its perimeter while excluding any internal atoms within its confines. According to the established definition, the four atoms are equidistant from the centre of the alpha sphere, with the distance being equivalent to the radius of the sphere. The radii of alpha spheres indicate the local curvature determined by the presence of four atoms. A configuration of four atoms arranged on a two-dimensional plane can be associated with an alpha sphere of infinite radius. Conversely, if four atoms are densely packed at the apex of a tetrahedron, the resulting radius would closely approximate the Van der Waals radius. Within the protein structure, there are minuscule spherical entities, while larger spheres are situated on the outside surface. Intermediate-sized spheres can be identified as clefts and cavities within the protein. Hence, it is feasible to selectively screen the collection of alpha spheres derived from the constituent atoms of a protein based on the specified minimum and maximum radii thresholds, aiming to identify and characterise binding pockets. In practical applications, the identification of alpha spheres can be associated with the Voronoi decomposition of space. Specifically, the centres of alpha spheres correspond to Voronoi vertices, sites where Voronoi regions cross \cite{le2009fpocket}.

After identifying a filtered ensemble of alpha spheres, it is worth noting that candidate locations of interest, such as notches on the protein surface, have a higher prevalence of alpha spheres. Therefore, the identification of ligand pockets can be reframed as the identification of clusters composed of alpha spheres with appropriate radii. Ultimately, comprehending the protein's composition is intrinsically linked to understanding its constituent atoms. Hence, it is a straightforward task to categorise the spheres based on specific atomic characteristics, such as hydrophobicity, for cluster filtration. On the other hand, by knowing a pocket, it is also feasible to derive the characteristics of the atoms that constitute it \cite{le2009fpocket}.

Prior to detecting cavities on proteins using Fpocket, extraneous components present in PDB files, including water molecules, free ions, free atoms, and bound ligands, were eliminated. Then, the proteins lacking an allosteric binding site were removed according to the protocol of PASSer2.0. Consequently, each allosteric binding site on proteins has been represented by cavities found by Fpocket. 


\subsubsection{\textbf{PyBioMed}}

The PyBioMed \cite{dong2018pybiomed} library consists of six distinct modules extensively tailored to specific purposes. These modules are as follows: (i) PyGetMol, (ii) PyPretreat, (iii) PyMolecule, (iv) PyProtein, (v) PyDNA, and (vi) PyInteraction. The modules facilitate the acquisition of diverse molecular objects through multiple methods, the preprocessing of these molecular objects, and, ultimately, the computation of chemical descriptors, protein descriptors, DNA descriptors, and interaction descriptors using distinct functions. 

The PyProtein module inside the PyBioMed software package is designed to compute various structural and physicochemical attributes of proteins and peptides based on their amino acid sequences. The computational process involves the generation of five distinct feature groups, each consisting of fourteen features. These features encompass a range of characteristics, such as amino acid composition, dipeptide composition, tripeptide composition, normalized Moreau-Broto autocorrelation, Moran autocorrelation, Geary autocorrelation, sequence-order-coupling number, quasi-sequence-order descriptors, composition, transition, and distribution of various structural and physicochemical properties, as well as two types of pseudo amino acid composition (PseAAC) descriptors. The aforementioned characteristics can be broadly classified as distinct Chou's PseAAC modes. Furthermore, the system can efficiently calculate preceding descriptors using user-specified attributes readily accessible from the AAindex database. Table \ref{table:table1} provides a comprehensive summary of the many aspects pertaining to proteins and peptides that PyBioMed encompasses. Machine learning algorithms utilise these characteristics to anticipate protein- and peptide-related issues. For a more comprehensive account and supporting sources, please refer to the documentation of PyBioMed \cite{dong2018pybiomed}.

Indeed, the aforementioned characteristics might be considered distinct modes of Chou's PseAAC. Various compositions such as amino acid, dipeptide, tripeptide, or k-mer peptide (where k is equal to 4, 5, and so on) are distinct variations of Chou's PseAAC. In addition, Chou's PseAAC descriptors effectively incorporate higher-level features, including Gene Ontology (GO) information, Functional Domain (FunD) information, and Sequential Evolution information. These descriptors are commonly employed to characterise diverse protein information and extensively address various biological challenges. Chou's review has effectively highlighted the significance of their relevance.

Pybiomed offers a diverse range of functionalities for identifying and extracting information from biomedical literature, as previously mentioned. Including diverse elements can play a crucial role in enhancing the model's performance. Hence, PyBioMed demonstrates potential as a valuable tool for exploring allosteric binding sites. In addition to the diverse range of capabilities offered by Pybiomed, it provides higher accuracy, efficiency, scalability, and flexibility, which are present in this context. Therefore, it is worth noting that Pybiomed is a robust tool capable of identifying allosteric binding studies using various methodologies. 

To represent protein descriptors in PyBiomed, GetSOCN and Composition-Transition-Distribution (CTD) were selected based on their simplicity and fundamental, well-known properties. Another factor contributing to the selection of these traits is their robustness in terms of amino acid ordering. Despite the fact that Fpocket may retrieve the same pocket in a different order, these packages offer identical functionalities. Consequently, they are improving their ability to reproduce.

In the acronym CTD, C (composition) refers to the amino acid compositions, T (transition) to the frequency of amino acids with particular properties followed by amino acids with different characteristics, and D (distribution) to the length of the sequence within which the first amino acid, as well as 25, 50, and 75\% of particular characteristics, are found. Each sequence of N amino acid residues may be encoded into an N+N*N12+(N*5) element numeric vector using the CTD feature \cite{meher2018nifpred}.

The possibility of characterising pockets without altering the order of amino acids lies within the amino acid composition. Furthermore, the identification performance of the orthosteric binding site in SXGBsite research \cite{zhao2019sxgbsite} has been enhanced using amino acid composition. Hence, the amino acid composition module characterised the allosteric binding site. The amino acid composition module is used to calculate the amino acid composition, dipeptide composition, and 3-mer composition (tri-peptide composition) for a certain protein sequence. A total of 8420 descriptors may be obtained for a particular protein sequence once the GetSOCN function is used.

A set of sequence-order-coupling numbers was devised to capture the sequence-order effect, namely the physicochemical distance between amino acids \cite{chou2000prediction}. The use of quasi-sequence order may have various implications on the accurate prediction of additional protein properties using statistical methodologies \cite{chou2000prediction}. Hence, many characteristics have been used to assess the potential enhancement of prediction accuracy for protein functionality via the utilisation of various sets of descriptors, including sequence-order analysis \cite{ong2007efficacy}. Another example that demonstrates the use of sequence-based properties, namely sequence order, to determine a binding site is ISLAND \cite{abbasi2020island}. Based on instances reported in the literature, the sequence-order effect has the potential to facilitate the identification of allosteric binding sites by our machine learning approach.


\subsubsection{\textbf{Biopython}}
The Biopython \cite{chapman2000biopython, cock2009biopython} project is an established open-source initiative that involves a global collaboration of volunteer developers. The well-recognized package enhances the interoperability of models since it is familiar to most researchers who possess sufficient knowledge about the package and its broad feature selections. Also, it aims to provide a comprehensive collection of Python modules that cater to various bioinformatics challenges. In addition to PyBioMed, incorporating different modules can facilitate the development of a wide range of features for allosteric binding sites. Hence, the Biopython package was employed to depict pockets through Fpocket, including the molecular weight of the pocket.

The Biopython library encompasses a range of modules that facilitate the manipulation of various sequence file formats and multiple sequence alignments. Additionally, it offers functionality for handling 3D macro molecular structures and interacting with widely used tools like BLAST, ClustalW, and EMBOSS. Furthermore, Biopython enables access to important online databases and provides numerical methods for statistical learning \cite{chapman2000biopython, cock2009biopython}.

The Seq object serves as the fundamental sequence representation in the Biopython library. The behaviour of this data structure closely resembles that of a Python string, albeit with the inclusion of an alphabet, which enables the explicit declaration of a protein sequence, among other possibilities. Additionally, it offers some biologically significant techniques \cite{chapman2000biopython, cock2009biopython}.

Biopython is a powerful and widely used open-source bioinformatics library that provides a comprehensive set of tools for analysing, manipulating, and visualising biological data. Its versatility and ease of use have made it an indispensable resource for researchers across various disciplines, facilitating the study of complex biomolecular interactions and aiding in elucidating binding sites and active pockets \cite{chapman2000biopython, cock2009biopython}. Therefore, it used a lot of studies; for example, The identification of putative transcription factor-binding sites was conducted using the PSSM search module of Biopython \cite{zamorano2015identification}.

In addition to the aforementioned benefits of Biopython, the renowned Biopython package is known for its user-friendly interface, ability to generate composition proportions, and core functionalities such as molecular weights. Altering the amino acid order has not changed the produced features, which is critical for reproducibility. As a result, the package was used in our study to explain the pocket identified by Fpocket.

\subsubsection{\textbf{MathFeature}}

MathFeature \cite{bonidia2022mathfeature} provides a collection of 20 numerical feature extraction descriptors that are derived from various methodologies found in academic literature \cite{bonidia2022mathfeature}. These methodologies include multiple numeric mappings, genomic signal processing, chaos game theory, entropy, and complex networks. MathFeature also facilitates the retrieval of supplementary features, enhancing the current packages' capabilities. 

As a recently published study, MathFeature is a feature extraction package for DNA, RNA and protein sequences based on mathematical descriptors as a recently published study. Each module of MathFeature showed significant performance in addressing different biological problems, such as identifying anticancer peptides, phage virion proteins (PVP)  and protein lysine crotonylation sites \cite{bonidia2022mathfeature}. Because of the high performance of MathFeature from protein classification to site identification \cite{bonidia2022mathfeature}, MathFeature was used to construct allosteric binding site features. 

MathFeature is a recently published feature extraction package focusing on DNA, RNA, and protein analysis. To incorporate innovative feature extraction packages into our study, a specific package was included that offers a distinct approach to feature extraction, thereby enhancing the diversity of features compared to PyBioMed and Biopython. The inclusion of various features has the potential to enhance the performance of the model in accurately identifying allosteric binding sites. Hence, the package was examined in the study.

The experimental results demonstrated that protein sequences exhibited characteristics with kGap values spanning from 1 to 10. When the value of kGap is small, the size of the feature set that is created is likewise small. In this case, the features in the set keep local or short-range sequence order information. On the other hand, when the kGap value is somewhat big, the features in the set preserve global or long-range sequence-order information \cite{muhammod2019pyfeat}. Cavities often contain a lower quantity of amino acids compared to proteins, so a larger value of k may not always accurately characterise smaller cavities. Consequently, a value of 1 was assigned to each parameter in order to obtain a total of 400 characteristics for a cavity. \cite{muhammod2019pyfeat}.


\subsection{Performance with second and third predictions}\label{subsubsec2}

Figure \ref{fig:figure9} illustrates the classification performance when the threshold for the first two predictions is set to 1. Figure \ref{fig:figure9} A, B and C demonstrate F1 scores across three test cases. The MEF-AlloSite model exhibited greater mean values (+) and mean values (shown by notches) than the Entire Feature Set model, which did not undergo any feature selection procedure. The results obtained from the higher and non-overlapping intervals, with a confidence level of 95\%, indicate that our feature selection technique significantly improves the performance of the model. Furthermore, the MEF-AlloSite model demonstrated superior precision and recall scores in comparison to the Entire Feature Set Model, which did not undergo feature selection across all three test situations.

The present research included a comparison between MEF-AlloSite and ensemble feature selection methods across three benchmark datasets. The F1 score was evaluated across three test cases, namely Figure \ref{fig:figure9} A, B, and C. The results indicated that ensemble feature selection exhibited a notable comparative performance when compared to MEF-AlloSite. This conclusion was drawn based on the similarity of means (+) and medians (notches) intervals, both of which were statistically significant at a confidence level of 95\%. In the context of Test 1 and Test 2, it can be seen that Ensemble Feature Selection demonstrates superior performance compared to the multimodel ensemble feature selection approach used in MEF-AlloSite. In contrast, the performance of the multimodel feature selection approach surpassed that of the ensemble feature selection model in Test 3. The presented results illustrate that the use of two innovative feature selection techniques, namely ensemble feature selection and multimodel ensemble feature selection, has promise for enhancing the performance of models.

As for the comparison with the art-of-state model, PASSer2.0, MEF-AlloSite provided better F1 scores on Test 1 and Test 3 based on higher means (+) and median (notches) with 95\% confidence score. On test 2, MEF-AlloSite provided lower standard deviation and variance based on gathered points instead of spread out. However, PASSer2.0 and MEF-AlloSite provide similar means and medians. In order to validate the detections from box plots related to F1 score performance, statistical analysis was conducted using the Student's T-test and Cohen's D value, represented in Table \ref{table:table10} and \ref{table:table11}.

MEF-AlloSite had a superior performance on Tests 2 and 3 compared to the Entire Feature set, as shown by a lower p-value (\verb|<| 0.05) and a higher Cohen's D value (\verb|>| 0.5). No feature selection strategy was used in this comparison. Regarding Test 1, the MEF-AlloSite exhibited a modest improvement in the classification performance while considering the threshold of the first two predictions of the models, as shown by Cohen's D value of 0.261.

While MEF-AlloSite exhibited superior performance in terms of average accuracy, ROC AUC score (as shown in Table \ref{table:table3}), and F1 with the initial prediction threshold (as shown in Table \ref{table:table3}), Ensemble Feature selection surpassed MEF-AlloSite in two out of three situations. Furthermore, it can be inferred that the integration of ensemble and multimodel ensemble feature selection techniques may provide further enhancements in the discovery of allosteric binding sites.

In terms of comparative study with the state-of-the-art model, it was observed that PASSer2.0 exhibited superior classification performance in comparison to MEF-AlloSite during the evaluation on Test 2. Nevertheless, the MEF-AlloSite intervention exhibited a Cohen's D value of more than 1 for both Test 1 and Test 3, as seen in Table \ref{table:table10}. Cohen's D values greater than 1 suggest a substantial effect size for MEF-AlloSite, which has been statistically confirmed as an improvement. To get a comprehensive understanding of the enhancement in the F1 score, Further analyses were conducted by calculating the p-value and Cohen's D values. These calculations were based on the precision and recall distribution obtained from 51 repeated measurements (as shown in Table \ref{table:table12} and \ref{table:table13}).

Table \ref{table:table12} and \ref{table:table13} corroborates the general pattern seen in the Classification Performance, indicating that MEF-AlloSite outperforms both Entire Feature Set and PASSer2.0 in the first two predictions. Additionally, the Ensemble Feature Selection demonstrates a performance comparable to that of MEF-AlloSite. The statistical significance of the p-values and the effect sizes, as shown by Cohen's D values, presented in Table \ref{table:table12} provide empirical evidence that supports the observed pattern of classification performance across different models.

The classification performance is shown in Figure \ref{fig:figure10} when the threshold for the first three predictions is set at 1. Figure \ref{fig:figure9} A, B, and C illustrate the F1 scores obtained in three distinct test instances. The MEF-AlloSite model demonstrated higher average values (+) and average values (shown by notches) than the Entire Feature Set model, which did not undergo any feature selection process. The outcomes derived from the distinct and non-overlapping intervals, with a confidence level of 95\%, suggest that our feature selection methodology substantially enhances the model's efficacy. In addition, the MEF-AlloSite model exhibited higher accuracy and recall scores compared to the Entire Feature Set Model, which did not undergo feature selection in all three test cases.

The PASSer2.0, Ensemble Feature Selection, and MEF-AlloSite models demonstrated competitive classification performance when considering the threshold of labelling the top three predictions as ``True'' predictions. The outcomes are attributable to the convergence of predictions generated by many models. 

The F1 scores for each model have seen a drop when considering the top 2 and 3 predictions labelled as ``True''. After selecting the greatest F1 score for each model, it is seen that MEF-AlloSite exhibits the highest F1 score across all three test instances. In other words, the MEF-AlloSite top prediction is more likely to be an allosteric site than other models. The improvement in ROC AUC score seen with MEF-AlloSite provides further evidence supporting its superiority over other comparison approaches.

Table \ref{table:table11} presents a comparison of the distribution of F1 scores, specifically when the top three forecasts are classified as ``True'' predictions for each model. The statistical analysis reveals that the Ensemble Feature Selection model exhibits the greatest F1 score, followed by MEF-AlloSite, as shown by the p-values and Cohen's D values. The PASSer2.0 model emerged as the third successful model after the MEF-AlloSite model. The significant improvement was due to the notable (Test 1) and moderate (Test 3) improvement in performance shown by MEF-AlloSite compared to PASSer2.0. Ultimately, the inclusion of the whole feature set without any feature selection had the lowest classification performance when evaluated across three separate test scenarios.

The Entire Feature Set without a feature selection approach had the lowest accuracy and recall scores. Hence, it can be shown that MEF-AlloSite exhibited a higher Cohen's D value (\verb|>| 0.5) and lower p-values (\verb|<| 0.05) in all three test situations.

The MEF-AlloSite algorithm yielded a Cohen's D score of 0.8 when comparing the precision distributions of models using Ensemble feature selection on Test 1. The analysis results demonstrate a substantial effect size and a p-value (\verb|<| 0.05), which suggests that the MEF-AlloSite approach exhibited a statistically significant performance improvement compared to the Ensemble Feature Selection technique on Test 1. The performance advantage of the MEF-AlloSite model compared to the Ensemble Feature Selection model is minimal in Test 2, and it demonstrates almost identical precision performance in Test 3. In terms of evaluating the recall performance of these feature selection models, it was shown that MEF-AlloSite exhibited statistically significant greater performance in one test set, a little performance improvement in another test set, and a decrease in performance in a third test set.

The precise performance of MEF-AlloSite was statistically superior to that of PASSer2.0 on Tests 1 and 3. The Cohen's D values for MEF-AlloSite were around 0.352, and the p-value (\verb|<| 0.05) suggests that the observed increase in accuracy is statistically significant, with a medium effect size. The PASSer2.0 exhibited enhanced accuracy performance while considering the top three predictions and classifying them as ``True'' forecasts. Regrettably, the comprehensive recall performance of PASSer2.0 showed superiority over that of MEF-AlloSite. However, in the pursuit of identifying real allosteric binding sites, the emphasis should be placed on accuracy rather than the recall performance of models.

\subsection{Practical Usage of Models}\label{subsubsec2}
The practical use of models has significance in the realm of research pertaining to allosteric medication design. In the context of molecular docking approaches, it is recommended to prioritise the ordering of cavities based on their likelihood of being an allosteric binding site. The top prediction should be given precedence in the search for optimal poses. Hence, the identification of an allosteric site in the first prediction has significant importance in relation to the actual use of models. The box plot was used to visually illustrate the proportions for each model, based on 51 alternative splits of the training data, as shown in Figure \ref{fig:figure11}.

The presence of non-overlapping and higher intervals suggests that the model with higher values may exhibit statistically significant performance improvement. The results obtained from the MEF-AlloSite algorithm demonstrated superior performance in identifying an allosteric binding site during the first prediction. The outstanding performance was shown by the higher mean values and medians (represented by notches) with a 95\% confidence interval. The box plots in Figure \ref{fig:figure11} demonstrate that HEM-AlloSite has superior practicality compared to the PASSer2.0, Ensemble Feature, and Entire Feature models. To establish statistical validity for the findings obtained from the box plots, The Student's t-test was used, and Cohen's D value was computed (refer to Table \ref{table:table14}). 

Table \ref{table:table14} supports that MEF-AlloSite provides better practical usage than PASSer2.0, Entire Feature Set and Ensemble Feature Selection based on p-values and Cohen’s D values. Each p-value calculated for practicability comparison is lower than 0.05, which provides enough statistical proof that MEF-AlloSite has better practical usage ability. Also, Cohen’s D values are mostly higher than 0.8, showing a large improvement effect.  

Figure \ref{fig:figure12} illustrates the relative frequency of discovering an allosteric binding site among the top two and three predictions. The second prediction about the percentage of models is shown in Figure \ref{fig:figure12}, namely in panels A, B, and C. The performance of the third forecast is shown in Figure \ref{fig:figure12} D, E, and F. The model without any feature choices is shown in a light blue colour. The MEF-AlloSite model had superior performance compared to the model that did not use any feature selection method in all three test instances. The superior performance was shown by higher mean values and median intervals, which were statistically significant at a 95\% confidence level.

The comparative performance of ensemble feature selection, shown in Figure \ref{fig:figure12} with a light yellow colour, was evaluated across three test scenarios in relation to the MEF-AlloSite. Fortunately, the MEF-AlloSite model exhibited decreased variance and standard deviation compared to the Ensemble Feature Model, indicating reduced point dispersion.

Compared to PASSer2.0, MEF-AlloSite demonstrates superior performance in terms of higher mean and median values for the Top 2 predictions on Tests 1 and 3. Furthermore, it can be seen that the practicality of the third prediction for the two models, namely MEF-AlloSite and PASSer2.0, indicates that MEF-AlloSite exhibits superior performance compared to PASSer2.0. However, the results of the PASSer2.0 experiment demonstrated that it exhibited outstanding practicality compared to the MEF-Allosite in Test 2, as shown by the mean and median intervals with a 95\% confidence level. We used the Student's t-test to substantiate these findings and computed the Cohen's d effect size.

Table \ref{table:table15} presents the statistical findings pertaining to the comparative study. The practical performance of MEF-AlloSite was shown to be statistically superior to that of the Entire Feature Set model without the use of any feature selection mechanism. The observation that the Cohen's D values for the Top 2 and 3 predictions in all three test sets are predominantly more than 0.8 provides evidence that MEF-AlloSite exhibits a large effect size. Additionally, p-values below 0.05 offer strong statistical evidence to support the assertion that MEF-AlloSite demonstrates greater practicality than the Entire Feature Set model. 

The comparative study of ensemble feature selection and multimodel ensemble feature selection demonstrates competitive feasibility between both models, namely Ensemble Feature Selection and MEF-AlloSite. The findings also indicate that the integration of these two innovative feature selection techniques may provide further enhancements in performance. Given that each model exhibits superior performance in distinct test situations. The use of both models may effectively address each other's weaknesses, hence enhancing the total performance. In addition, linear weights were employed for each model, which had the potential for performance enhancement through the optimization of model weights.

In terms of comparison with PASSer2.0, it was observed that MEF-AlloSite demonstrated superior practicality in achieving the top two predictions on Tests 1 and 3. Cohen's D values greater than 1 indicate that the observed increase in practicability has a substantial impact size. The statistical significance of p-values below 0.05 provides evidence that MEF-AlloSite demonstrates superior practicality in Tests 1 and 3. Additionally, it is seen that MEF-AlloSite has a very moderate impact size in its ability to accurately predict the top three outcomes in Test 1 and Test 3. While considering practicality, it is evident that MEF-AlloSite exhibits superior practicality compared to PASSer, PASSer2.0 and PASSerRank.


%\section{Funding}\label{sec11}


%\section{Acknowledgments}
%The authors thank the anonymous reviewers for their valuable suggestions. This work is supported in part by funds from the National Science Foundation (NSF: \# 1636933 and \# 1920920).

%\bibliographystyle{plain}
%\bibliography{reference}
\bibliographystyle{unsrt}
\bibliography{mybib} 

%USE THE BELOW OPTIONS IN CASE YOU NEED AUTHOR YEAR FORMAT.
%\bibliographystyle{abbrvnat}
%\bibliography{reference}


\section{Tables}\label{sec5}

\begin{table}[]
\centering
\caption{A review of techniques and sub-techniques for the analysis of binding pockets. This table displays a range of techniques and sub-techniques used to analyse and describe binding pockets in molecular structures. The methods encompass Fpocket, CTD, Distribution, Transition, Biopython, QuasiSequenceOrder module, and K-Gap. Each method provides distinct methodologies to examine the composition, distribution, transition, general characteristics, sequence order, and other attributes of binding pockets.}
\label{table:table1}
\begin{tabular}{|c|c|c|}
\hline
\textbf{Method} & \textbf{Submethod} & \textbf{Source} \\ \hline
Fpocket & Fpocket & Fpocket \\ \hline
 & {\color[HTML]{333333} Composition} & PyBioMed \\
 & {\color[HTML]{333333} Composition Charge} & PyBioMed \\ 
 & {\color[HTML]{333333} Composition Hydrophobicity} & PyBioMed \\  
 & {\color[HTML]{333333} Composition Normalized VDWV} & PyBioMed \\  
 & {\color[HTML]{333333} Composition Polarity} & PyBioMed \\ 
 & {\color[HTML]{333333} Composition Polarizability} & PyBioMed \\  
 & {\color[HTML]{333333} Composition Secondary Str} & PyBioMed \\  
 & {\color[HTML]{333333} Composition Solvent Accessibility} & PyBioMed \\ 
 & {\color[HTML]{333333} Distribution} & PyBioMed \\ 
 & {\color[HTML]{333333} Distribution Charge} & PyBioMed \\  
 & {\color[HTML]{333333} Distribution Hydrophobicity} & PyBioMed \\  
 & {\color[HTML]{333333} Distribution Normalized VDWV} & PyBioMed \\  
 & {\color[HTML]{333333} Distribution Polarity} & PyBioMed \\  
 & {\color[HTML]{333333} Distribution Polarizability} & PyBioMed \\  
 & {\color[HTML]{333333} Distribution Secondary Str} & PyBioMed \\ 
 & {\color[HTML]{333333} Distribution Solvent Accessibility} & PyBioMed \\ 
 & {\color[HTML]{333333} Transition} & PyBioMed \\ 
 & {\color[HTML]{333333} Transition Charge} & PyBioMed \\ 
 & {\color[HTML]{333333} Transition Hydrophobicity} & PyBioMed \\ 
 & {\color[HTML]{333333} Transition Normalized VDWV} & PyBioMed \\ 
 & {\color[HTML]{333333} Transition Polarity} & PyBioMed \\ 
 & {\color[HTML]{333333} Transition Polarizability} & PyBioMed \\  
 & {\color[HTML]{333333} Transition Secondary Str} & PyBioMed \\ 
\multirow{-24}{*}{CTD} & {\color[HTML]{333333} Transition SolventA ccessibility} & PyBioMed \\ \hline
Biopython & {\color[HTML]{333333} General features (e.g, MW} & Biopython \\ \hline
 & {\color[HTML]{333333} Quasi Sequence Order} & PyBioMed \\  
 & {\color[HTML]{333333} Quasi Sequence Order1} & PyBioMed \\  
 & {\color[HTML]{333333} Quasi Sequence Order1 Grant} & PyBioMed \\  
 & {\color[HTML]{333333} Quasi Sequence Order 1SW} & PyBioMed \\  
 & {\color[HTML]{333333} Quasi Sequence Order2 Grant} & PyBioMed \\ 
 & {\color[HTML]{333333} Quasi Sequence Order2 SW} & PyBioMed \\  
 & {\color[HTML]{333333} Quasi Sequence Orderp} & PyBioMed \\ 
 & {\color[HTML]{333333} Sequence Order Coupling Number} & PyBioMed \\ 
 & {\color[HTML]{333333} Sequence Order Coupling Number Grant} & PyBioMed \\ 
 & {\color[HTML]{333333} Sequence Order Coupling Number SW} & PyBioMed \\ 
 & {\color[HTML]{333333} Sequence Order Coupling Number Total} & PyBioMed \\  
\multirow{-12}{*}{QuasiSequenceOrder module} & {\color[HTML]{333333} Sequence Order Coupling Numberp} & PyBioMed \\ \hline
{\color[HTML]{333333} K-Gap} & {\color[HTML]{333333} K-Gap} & MathFeature \\ \hline
\end{tabular}
\end{table}


\begin{sidewaystable*}[]
\centering
\caption{The evaluation of classification performance via the use of the F1 score metric. The evaluation and comparison of MEF-AlloSite's performance have been conducted in relation to PASSer2.0, the Entire Feature Set model, and the Ensemble selection model. The first two predictions made by each model are labelled as a ``True'' prediction, and afterwards, the F1 score is calculated for each model. The statistical study included using the distribution of F1 scores from 50 separate splits, using the Student's T-test, and computing the value of Cohen's D.}
\label{table:table10}
\begin{tabular*}{\textwidth}{@{\extracolsep{\fill}}cc|cccc@{\extracolsep{\fill}}}
\hline
\multirow{2}{*}{Test Cases} & \multirow{2}{*}{Statistical Method} & \multicolumn{4}{c}{F1 at 2}                                                      \\ 
                            &                                     & PASSer2.0 & \multicolumn{1}{l}{PASSerRank} & Entire Features & Ensemble Features \\ \hline
\multirow{3}{*}{Test 1} & p-value   & 1.18E-07 & 2.56E-13 & 9.57E-02 & 9.97E-01 \\
                        & Cohen's D & 1.122    & 1.773    & 0.261    & -0.563   \\
                        & statistic & 5.663    & 8.952    & 1.317    & -2.845   \\ \hline
\multirow{3}{*}{Test 2}     & p-value                             & 9.52E-01  & 0.010                  & 2.49E-04        & 7.34E-01          \\
                        & Cohen's D & -0.332   & 0.468    & 0.713    & -0.124   \\
                        & statistic & -1.679   & 2.365    & 3.600    & -0.627   \\ \hline
\multirow{3}{*}{Test 3} & p-value   & 3.18E-07 & 1.97E-21 & 1.64E-19 & 1.01E-04 \\
                        & Cohen's D & 1.055    & 2.522    & 2.209    & 0.764    \\
                        & statistic & 5.329    & 12.738   & 11.154   & 3.860   \\
 \hline\hline
\end{tabular*}
\end{sidewaystable*}


\begin{sidewaystable*}[]
\centering
\caption{The assessment of categorisation performance using the F1 score measure. The performance of MEF-AlloSite has been evaluated and compared with PASSer2.0, the Entire Feature Set model, and the Ensemble selection model. The first three predictions generated by each model are designated as ``True'' predictions, subsequent to which the F1 score is computed for each model. The statistical analysis included the use of the distribution of F1 scores obtained from 51 distinct splits. The Student's T-test was employed to assess the significance of the results, while the value of Cohen's D was calculated to measure the effect size. The hue green exhibits a statistically significant enhancement.}
\label{table:table11}
\begin{tabular*}{\textwidth}{@{\extracolsep{\fill}}cc|cccc@{\extracolsep{\fill}}}
\hline
\multirow{2}{*}{Test Cases} & \multirow{2}{*}{Statistical Method} & \multicolumn{4}{c}{F1 at 3}                                                         \\ 
                            &                                     & PASSer2.0    & \multicolumn{1}{l}{PASSerRank} & Entire Features & Ensemble Features \\\hline
\multirow{3}{*}{Test 1} & p-value   & 2.49E-02 & 6.40E-21 & 6.20E-19 & 4.15E-05 \\
                        & Cohen's D & 0.393    & 2.553    & 2.156    & 0.814    \\
                        & statistic & 1.986    & 12.894   & 10.889   & 4.111    \\\hline
\multirow{3}{*}{Test 2}     & p-value                             & 1.000 & 3.23E-11                       & 4.26E-04        & 8.27E-01          \\
                        & Cohen's D & -1.218   & 1.465    & 0.683    & -0.188   \\
                        & statistic & -6.150   & 7.399    & 3.448    & -0.948   \\\hline
\multirow{3}{*}{Test 3} & p-value   & 1.84E-01 & 6.05E-16 & 3.27E-21 & 5.21E-01 \\
                        & Cohen's D & 0.179    & 1.935    & 2.365    & -0.011   \\
                        & statistic & 0.905    & 9.770    & 11.943   & -0.054   \\
 \hline\hline
\end{tabular*}
\end{sidewaystable*}


\begin{sidewaystable*}[]
\centering
\caption{The summary of the precision and recall performances to conduct a comparative study. The performance of MEF-AlloSite has been evaluated and compared with PASSer2.0, the Entire Feature Set model, and the Ensemble selection model. The models' first two predictions are labelled as ``True'' to compute precision and recall. The statistical analysis included the use of the distribution of precision and recall scores derived from 50 distinct splits. Furthermore, the study included the use of the Student's T-test and the calculation of Cohen's D effect size. }
\label{table:table12}
\tiny % Tiny text size
\begin{tabular*}{\textwidth}{@{\extracolsep{\fill}}cc|crcc|crcc@{}}
\hline 
\multirow{2}{*}{Test Cases} & \multirow{2}{*}{Statistical Method} & \multicolumn{4}{c}{Precision at 2}             & \multicolumn{4}{c}{Recall 2}                    \\
 &  & PASSer2.0 & \multicolumn{1}{l}{PASSerRank} & Entire Features & Ensemble Features & PASSer2.0 & \multicolumn{1}{l}{PASSerRank} & Entire Features & Ensemble Features \\ \hline 
\multirow{3}{*}{Test 1}     & p-value                             & 7.86E-08 & 1.81E-13      & 9.86E-05 & 8.58E-01 & 5.18E-07 & 1.21E-12       & 8.49E-01 & 1.00E+00 \\
                            & Cohen's D                           & 1.141    & 1.802         & 0.768    & -0.214   & 1.049    & 1.686          & -0.205   & -0.822   \\
                            & statistic                           & 5.763    & 9.100         & 3.881    & -1.080   & 5.298    & 8.514          & -1.037   & -4.153   \\ \hline 
\multirow{3}{*}{Test 2}     & p-value                             & 9.20E-01 & 1.251E-2 & 1.09E-07 & 2.67E-01 & 9.61E-01 & 5.665E-3 & 5.13E-02 & 9.62E-01 \\
                            & Cohen's D                           & -0.280   & 0.452         & 1.103    & 0.123    & -0.352   & 0.513          & 0.326    & -0.356   \\
                            & statistic                           & -1.415   & 2.282         & 5.569    & 0.624    & -1.779   & 2.589          & 1.648    & -1.798   \\ \hline 
\multirow{3}{*}{Test 3}     & p-value                             & 1.98E-06 & 1.09E-19      & 1.20E-15 & 1.04E-02 & 1.94E-08 & 3.38E-22       & 8.36E-24 & 1.12E-07 \\
                            & Cohen's D                           & 0.967    & 2.337         & 1.857    & 0.465    & 1.185    & 2.629          & 2.609    & 1.103    \\
                            & statistic                           & 4.885    & 11.801        & 9.377    & 2.350    & 5.986    & 13.274         & 13.173   & 5.571  \\

                        \hline\hline 
\end{tabular*}
\end{sidewaystable*}


\begin{sidewaystable*}[]
\centering
\caption{The goal of this research is to conduct a comparative analysis of precision and recall performances and provide a summary of the findings. The evaluation and comparison of MEF-AlloSite have been conducted using PASSer2.0, the Entire Feature Set model, and the Ensemble selection model. For the purpose of calculating accuracy and recall, the first three predictions made by the models are designated as ``True''. The statistical study included the distribution of precision and recall scores obtained from 51 splits. In addition, the research included the use of the Student's T-test and the computation of Cohen's D effect size. The hue green exhibits a statistically significant enhancement.}
\label{table:table13}
\tiny % Tiny text size
\begin{tabular*}{\textwidth}{@{\extracolsep{\fill}}cc|cccc|cccc@{}}
\hline
\multirow{2}{*}{Test Cases} &
  \multirow{2}{*}{Statistical Method} &
  \multicolumn{4}{c}{Precision at 3} &
  \multicolumn{4}{c}{Recall 3} \\
 &
   &
  PASSer2.0 &
  \multicolumn{1}{l}{PASSerRank} &
  Entire Features &
  Ensemble Features &
  PASSer2.0 &
  \multicolumn{1}{l}{PASSerRank} &
  Entire Features &
  Ensemble Features \\ \hline
\multirow{3}{*}{Test 1} & p-value   & 3.00E-02 & 4.75E-20 & 1.03E-19 & 2.30E-05 & 3.64E-02 & 8.87E-21 & 1.54E-16 & 2.25E-04 \\
                        & Cohen's D & 0.377    & 2.454    & 2.231    & 0.846    & 0.359    & 2.539    & 1.936    & 0.720    \\
                        & statistic & 1.903    & 12.390   & 11.266   & 4.271    & 1.813    & 12.820   & 9.776    & 3.634    \\ \hline
\multirow{3}{*}{Test 2} & p-value   & 1.00E+00 & 7.08E-11 & 1.39E-05 & 2.72E-01 & 1.00E+00 & 1.00E-10 & 5.88E-02 & 1.00E+00 \\
                        & Cohen's D & -0.923   & 1.425    & 0.871    & 0.121    & -1.601   & 1.429    & 0.313    & -0.712   \\
                        & statistic & -4.663   & 7.194    & 4.398    & 0.610    & -8.085   & 7.214    & 1.581    & -3.598   \\ \hline
\multirow{3}{*}{Test 3} & p-value   & 3.93E-02 & 1.60E-16 & 8.04E-20 & 5.71E-01 & 5.81E-01 & 2.64E-14 & 1.73E-23 & 3.65E-01 \\
                        & Cohen's D & 0.352    & 1.990    & 2.237    & -0.035   & -0.041   & 1.780    & 2.573    & 0.069    \\
                        & statistic & 1.778    & 10.047   & 11.294   & -0.179   & -0.206   & 8.989    & 12.993   & 0.347   \\

                        \hline\hline
\end{tabular*}
\end{sidewaystable*}


\begin{table*}[]
\centering
\caption{The statistical results summary for practical usage of models. The performance of MEF-AlloSite has been evaluated and compared with PASSer2.0, the Entire Feature Set model, and the Ensemble selection model. The statistical analysis involved utilising the distribution of Top 1 probability to be an allosteric distribution derived from 51 distinct splits. Furthermore, the investigation involved the utilisation of the Student's T-test and the calculation of Cohen's D statistic.}
\label{table:table14}
\tiny % Tiny text size
\begin{tabular*}{\textwidth}{@{\extracolsep{\fill}}cc|cccc@{\extracolsep{\fill}}}
\hline
\multirow{2}{*}{Test Cases} & \multirow{2}{*}{Statistical Method} & \multicolumn{4}{c}{Top 1}                                                        \\
                            &                                     & PASSer2.0 & \multicolumn{1}{l}{PASSerRank} & Entire Features & Ensemble Features \\ \hline
\multirow{3}{*}{Test 1}     & p-value                             & 8.66E-22  & 1.27E-22                       & 1.95E-26        & 7.08E-14          \\
                            & Cohen's D                           & 2.419     & 2.765                          & 2.974           & 1.757             \\
                            & statistic                           & 12.217    & 13.961                         & 15.017          & 8.871             \\\hline
\multirow{3}{*}{Test 2}     & p-value                             & 1.14E-21  & 9.92E-11                       & 1.20E-28        & 2.30E-06          \\
                            & Cohen's D                           & 2.434     & 1.458                          & 3.073           & 0.975             \\
                            & statistic                           & 12.293    & 7.365                          & 15.520          & 4.923             \\\hline
\multirow{3}{*}{Test 3}     & p-value                             & 9.67E-12  & 2.47E-19                       & 5.10E-10        & 3.68E-03          \\
                            & Cohen's D                           & 1.499     & 2.231                          & 1.338           & 0.542             \\
                            & statistic                           & 7.570     & 11.264                         & 6.756           & 2.737  \\
                            \hline\hline
\end{tabular*}
\end{table*}


\begin{sidewaystable*}[]
\centering
\caption{The statistical results summary for practical usage of models. The evaluation and comparison of MEF-AlloSite have been conducted in relation to PASSer2.0, the Entire Feature Set model, and the Ensemble selection model. The statistical study included the use of the distribution of Top 2 and 3 probability, which were determined from 51 unique splits, to determine the allosteric distribution. In addition, the study included the application of the Student's T-test and the computation of Cohen's D statistic.
}
\label{table:table15}
\tiny % Tiny text size
\begin{tabular*}{\textwidth}{@{\extracolsep{\fill}}cc|cccc|cccc@{}}
\hline

\multirow{2}{*}{Test Cases} & \multirow{2}{*}{Statistical Method} & \multicolumn{4}{c}{Top 2}                 & \multicolumn{4}{c}{Top 3}                 \\
 &  & PASSer2.0 & \multicolumn{1}{l}{PASSerRank} & Entire Features & Ensemble Features & PASSer2.0 & \multicolumn{1}{l}{PASSerRank} & Entire Features & Ensemble Features \\  \hline
\multirow{3}{*}{Test 1}     & p-value                             & 1.92E-08 & 1.15E-12 & 1.47E-04 & 8.82E-01 & 1.18E-01 & 3.70E-20 & 6.10E-20 & 7.00E-05 \\
                            & Cohen's D                           & 1.210    & 1.703    & 0.747    & -0.237   & 0.237    & 2.544    & 2.266    & 0.789    \\
                            & statistic                           & 6.111    & 8.601    & 3.773    & -1.195   & 1.195    & 12.845   & 11.444   & 3.983    \\\hline
\multirow{3}{*}{Test 2}     & p-value                             & 7.66E-01 & 2.27E-03 & 7.27E-08 & 2.86E-01 & 1.00E+00 & 5.81E-08 & 7.65E-05 & 5.56E-01 \\
                            & Cohen's D                           & -0.144   & 0.578    & 1.121    & 0.112    & -1.113   & 1.145    & 0.782    & -0.028   \\
                            & statistic                           & -0.727   & 2.917    & 5.663    & 0.567    & -5.622   & 5.784    & 3.949    & -0.141   \\\hline
\multirow{3}{*}{Test 3}     & p-value                             & 1.67E-11 & 3.93E-23 & 6.38E-21 & 7.71E-04 & 1.00E-01 & 7.54E-18 & 1.83E-18 & 2.15E-01 \\
                            & Cohen's D                           & 1.481    & 2.710    & 2.336    & 0.645    & 0.255    & 2.116    & 2.130    & 0.157    \\
                            & statistic                           & 7.479    & 13.683   & 11.796   & 3.256    & 1.289    & 10.684   & 10.757   & 0.794  \\ 

\hline\hline
\end{tabular*}
\end{sidewaystable*}


\begin{table}[]
\centering
\caption{Overview of Methods and Submethods for Protein Feature Extraction. This table presents various methods and submethods utilized for extracting features from protein sequences. The methods include ConjointTriad, PseudoAAC, Sequence Order Correlation Factor, PyProteinAAComposition, Amino Acid Composition module, Amino Acid Index Module, and Auto Correlation module, each offering different approaches to analyze the amino acid composition, dipeptide composition, spectral features, and auto Correlation properties of proteins.}
\label{table:table16}
\begin{tabular}{|c|c|c|}
\hline
\textbf{Method} & \textbf{Submethod} & \textbf{Source} \\ \hline
ConjointTriad & ConjointTriad & PyBioMed \\ \hline
\multirow{9}{*}{PseudoAAC} & AA Composition & PyBioMed \\ 
 & APseudoAAC & PyBioMed \\  
 & APseudoAAC1 & PyBioMed \\  
 & APseudoAAC2 & PyBioMed \\ 
 & PseudoAAC & PyBioMed \\ 
 & PseudoAAC1 & PyBioMed \\  
 & PseudoAAC2 & PyBioMed \\ 
 & Sequence Order Correlation Factor & PyBioMed \\ 
 & Sequence Order Correlation Factor For APAAC & PyBioMed \\ \hline
\multirow{4}{*}{PyProteinAAComposition} & AA Composition & PyBioMed \\  
 & AA DipeptideC omposition & PyBioMed \\ 
 & Dipeptide Composition & PyBioMed \\ 
 & Spectrum Dict & PyBioMed \\ \hline
\multirow{5}{*}{Amino Acid Composition module} & Amino Acid Composition & PyBioMed \\
 & Amino Acid Dipeptide Composition & PyBioMed \\ 
 & Dipeptide Composition & PyBioMed \\ 
 & Spectrum & PyBioMed \\ 
 & k-mers & PyBioMed \\ \hline
\multirow{2}{*}{Amino Acid Index Module} & Amino Acid Index1 & PyBioMed \\  
 & Amino Acid Index23 & PyBioMed \\ \hline
\multirow{34}{*}{Auto correlation module} & Auto Total & PyBioMed \\ 
 & Each Geary Auto & PyBioMed \\ 
 & Each Moran Auto & PyBioMed \\ 
 & Each Normalized Moreau BrotoAuto & PyBioMed \\ 
 & Geary Auto & PyBioMed \\ 
 & Geary Auto Av Flexibility & PyBioMed \\ 
 & Geary Auto Free Energy & PyBioMed \\ 
 & Geary Auto Hydrophobicity & PyBioMed \\ 
 & Geary Auto Mutability & PyBioMed \\ 
 & Geary Auto Polarizability & PyBioMed \\ 
 & Geary Auto ResidueASA & PyBioMed \\ 
 & Geary Auto ResidueVol & PyBioMed \\ 
 & Geary Auto Steric & PyBioMed \\ 
 & Geary Auto Total & PyBioMed \\ 
 & Moran Auto & PyBioMed \\  
 & Moran Auto Av Flexibility & PyBioMed \\ 
 & Moran Auto Free Energy & PyBioMed \\ 
 & Moran Auto Hydrophobicity & PyBioMed \\ 
 & Moran Auto Mutability & PyBioMed \\ 
 & Moran Auto Polarizability & PyBioMed \\ 
 & Moran Auto Residue ASA & PyBioMed \\ 
 & Moran Auto Residue Vol & PyBioMed \\ 
 & Moran Auto Steric & PyBioMed \\ 
 & Moran Auto Total & PyBioMed \\ 
 & Normalized Moreau Broto Auto & PyBioMed \\ 
 & Normalized Moreau Broto Auto Av Flexibility & PyBioMed \\ 
 & Normalized Moreau Broto Auto Free Energy & PyBioMed \\ 
 & Normalized Moreau Broto Auto Hydrophobicity & PyBioMed \\  
 & Normalized Moreau Broto Auto Mutability & PyBioMed \\ 
 & Normalized Moreau Broto Auto Polarizability & PyBioMed \\  
 & Normalized Moreau Broto Auto Residue ASA & PyBioMed \\ 
 & Normalized Moreau Broto Auto Residue Vol & PyBioMed \\ 
 & Normalized Moreau Broto Auto Steric & PyBioMed \\
 & Normalized Moreau Broto Auto Total & PyBioMed \\ \hline
\end{tabular}
\end{table}


\begin{table}[h!]
\centering
\caption{The summary of cavity detection tools used in the literature. The identification of binding sites has been a challenge in the field of structural research, leading to the development of numerous binding site methods over the years. A concise introductory overview was provided to a subset of individuals.}
\label{table:table17}
\begin{tabular}{|c|c|p{200pt}|}
  \hline
  \textbf{Cavity detection tool} & \textbf{Type} & \textbf{Overview} \\
  \hline
  DiffDock & Deep learning & DIFFDOCK is a diffusion-generative model that operates on the non-Euclidean manifold of ligand positions \cite{yu2023deep}. \\
  \hline
  SiteHound & Energetic & SiteHound employs Molecular Interaction Fields (MIFs) generated by EasyMIFs to identify regions of protein structure that exhibit a high likelihood of ligand interaction. \cite{hernandez2009sitehound}. \\
  \hline
  DeepSite & Machine learning & DeepSite is a machine-learning method that exclusively employs machine learning to predict protein-ligand-binding sites \cite{jimenez2017deepsite}. \\
  \hline
  Metapocket 2.0 & Consensus &Metapocket2 enhances its functionality by employing Fpocket, GHECOM, ConCavity, and POCASA \cite{zhang2011identification}. \\
  \hline
  P2Rank & Machine learning & P2Rank is an efficient and precise machine learning technique used to predict ligand binding sites in protein structures \cite{krivak2018p2rank}. \\

  \hline
  CoBDock & Docking & CoBDock integrates both cavity detection and molecular docking to predict binding sites and evaluate ligand interactions \cite{ugurlu2024cobdock}. \\   \hline
   Fpocket & Geometric & Fpocket is a geometry-based method that identifies and characterizes pockets on protein surfaces \cite{le2009fpocket}. \\
  \hline
  \hline
\end{tabular}
\end{table}


%%%%%%%%%%%%%%%%%%%%%%%%%%%%%%%%%%%%%%%%%%%%%%%%%%%%%%%%%%%%%%%%%%%%%%%%%%%%%%
%%%%%%%%%%%%%%%%%%%%%%%%%%%%%%%%%%%%%%%%%%%%%%%%%%%%%%%%%%%%%%%%%%%%%%%%%%%%%%
\section{Figures}\label{sec6}

\begin{figure}[h!]
\includegraphics[width=1\textwidth]{mef_allosite_pic_9.png}
\caption{The present analysis provides an overview of the classification performance in several comparing models. This comparative analysis involved the evaluation of four models: PASSer2.0 with a green colour scheme, the entire features model with a light cyan colour scheme, the ensemble feature selection model with a light yellow colour scheme, and the multimodel feature selection model with a light blue colour scheme. The classification performance of the model has been assessed using three classification measures, namely F1, Precision, and Recall. The classification metrics were generated by assigning the true prediction label to the top 1 and 2 predictions of each model. The confidence intervals for model means and medians are shown using plus and notches, with a confidence level of 95\%.}
\label{fig:figure9}
\vspace{1ex}
\end{figure}


\begin{figure}[h!]
\includegraphics[width=1\textwidth]{mef_allosite_pic_10.png}
\caption{The present analysis provides an overview of the classification performance seen in several comparing models. This study conducted a comparative analysis that assessed four models: PASSer2.0 utilising a green colour scheme, the entire features model employing a light cyan colour scheme, the ensemble feature selection model with a light yellow colour scheme, and the multimodel feature selection model with a light blue colour scheme. The model's classification performance has been evaluated using three classification metrics, namely F1, Precision, and Recall. The classification metrics were derived by giving the correct prediction label to each model's top 1, 2, and 3 predictions given by each model. The confidence intervals for the means and medians of the model are shown using plus signs and notches, with a confidence level of 95\%.}
\label{fig:figure10}
\vspace{1ex}
\end{figure}

\begin{figure}[h!]
\includegraphics[width=1\textwidth]{mef_allosite_pic_11.png}
\caption{The proportion of true prediction at Top 1. Once the first prediction of models is an allosteric binding site, it is accepted as a True prediction. Models A, B, and C illustrate the performance of Test 1, Test 2, and Test 3 over four different models. This comparative analysis involved the evaluation of four models: PASSer2.0 with a green colour scheme, the entire features model with a light cyan colour scheme, the ensemble feature selection model with a light yellow colour scheme, and the multimodel feature selection model with a light blue colour scheme. }
\label{fig:figure11}
\vspace{1ex}
\end{figure}

\begin{figure}[h!]
\includegraphics[width=1\textwidth]{mef_allosite_pic_12.png}
\caption{The proportion of true prediction at Top 2 and 3. Once the first prediction of models is an allosteric binding site, it is accepted as a True prediction. Models A, B, and C illustrate the performance of Top 2 on Test 1, Test 2, and Test 3 over four different models. Also, D, E and F demonstrate the performance of the Top 3 on Tests 1, 2 and 3. This comparative analysis involved the evaluation of four models: PASSer2.0 with a green colour scheme, the entire features model with a light cyan colour scheme, the ensemble feature selection model with a light yellow colour scheme, and the multimodel feature selection model with a light blue colour scheme. }
\label{fig:figure12}
\vspace{1ex}
\end{figure}

\begin{figure}[h!]
\includegraphics[width=1\textwidth]{mef_allosite_pic_13.png}
\caption{The cumulative distribution of TM-scores for proteins against the training set illustrates the similarity between protein structures in the training dataset and those being evaluated. Tests 1 and 2 have identical proteins, so they are depicted in a single box plot coloured light yellow. Test 3 is depicted in the light blue box plot. The mean (represented by +) and median (notches) below 0.5 indicate a lack of similarity between the training and test sets. }
\label{fig:figure13}
\vspace{1ex}
\end{figure}

\begin{figure}[h!]
\includegraphics[width=1\textwidth]{mef_allosite_pic_14.png}
\caption{The cumulative distribution of TM-scores for proteins compared to themselves demonstrates the similarity between protein structures in the dataset and those under evaluation. The mean (represented by +) and median (notches) below 0.5 indicate a lack of similarity between the training and test sets. Thus, the proteins in the training and test sets are relatively similar.}
\label{fig:figure14}
\vspace{1ex}
\end{figure}


%%===================================================%%
%% For presentation purpose, we have included        %%
%% \bigskip command. Please ignore this.             %%
%%===================================================%%


\begin{appendices}


%%=============================================%%
%% For submissions to Nature Portfolio Journals %%
%% please use the heading ``Extended Data''.   %%
%%=============================================%%

%%=============================================================%%
%% Sample for another appendix section			       %%
%%=============================================================%%

%% \section{Example of another appendix section}\label{secA2}%
%% Appendices may be used for helpful, supporting or essential material that would otherwise 
%% clutter, break up or be distracting to the text. Appendices can consist of sections, figures, 
%% tables and equations etc.

\end{appendices}

%%===========================================================================================%%
%% If you are submitting to one of the Nature Portfolio journals, using the eJP submission   %%
%% system, please include the references within the manuscript file itself. You may do this  %%
%% by copying the reference list from your .bbl file, paste it into the main manuscript .tex %%
%% file, and delete the associated \verb+\bibliography+ commands.                            %%
%%===========================================================================================%%
%% if required, the content of .bbl file can be included here once bbl is generated
%%\input sn-article.bbl


\end{document}
