# Supplementary material for: MEF-AlloSite: an accurate and robust Multimodel Ensemble Feature selection for the Allosteric Site identification model
Source: J Cheminform. 2024 Oct 23;16:116. doi: 10.1186/s13321-024-00882-5 (PMC11515501; doi:10.1186/s13321-024-00882-5)
Supplement: Supplementary file 1 — Supplementary Material 1. [file 13321_2024_882_MOESM1_ESM.zip › mybib.bib]

@article{zhang2013identification,
  title={Identification of the Binding Site of an Allosteric Ligand Using STD-NMR, Docking, and CORCEMA-ST Calculations},
  author={Zhang, Wei and Li, Rongbao and Shin, Ronald and Wang, Yimin and Padmalayam, Indira and Zhai, Ling and Krishna, N Rama},
  journal={ChemMedChem},
  volume={8},
  number={10},
  pages={1629--1633},
  year={2013},
  publisher={Wiley Online Library}
}


@article{gunasekaran2004allostery,
  title={Is allostery an intrinsic property of all dynamic proteins?},
  author={Gunasekaran, K and Ma, Buyong and Nussinov, Ruth},
  journal={Proteins: Structure, Function, and Bioinformatics},
  volume={57},
  number={3},
  pages={433--443},
  year={2004},
  publisher={Wiley Online Library}
}

@article{tian2021passer,
  title={PASSer: Prediction of allosteric sites server},
  author={Tian, Hao and Jiang, Xi and Tao, Peng},
  journal={Machine learning: science and technology},
  volume={2},
  number={3},
  pages={035015},
  year={2021},
  publisher={IOP Publishing}
}

@article{panjkovich2012exploiting,
  title={Exploiting protein flexibility to predict the location of allosteric sites},
  author={Panjkovich, Alejandro and Daura, Xavier},
  journal={BMC bioinformatics},
  volume={13},
  pages={1--12},
  year={2012},
  publisher={Springer}
}

@article{qi2012identifying,
  title={Identifying allosteric binding sites in proteins with a two-state Go model for novel allosteric effector discovery},
  author={Qi, Yifei and Wang, Qian and Tang, Bo and Lai, Luhua},
  journal={Journal of chemical theory and computation},
  volume={8},
  number={8},
  pages={2962--2971},
  year={2012},
  publisher={ACS Publications}
}
@article{laine2010use,
  title={Use of allostery to identify inhibitors of calmodulin-induced activation of Bacillus anthracis edema factor},
  author={Laine, Elodie and Goncalves, Christophe and Karst, Johanna C and Lesnard, Aur{\'e}lien and Rault, Sylvain and Tang, Wei-Jen and Malliavin, Th{\'e}r{\`e}se E and Ladant, Daniel and Blondel, Arnaud},
  journal={Proceedings of the National Academy of Sciences},
  volume={107},
  number={25},
  pages={11277--11282},
  year={2010},
  publisher={National Acad Sciences}
}
@article{xiao2022passer2,
  title={PASSer2. 0: accurate prediction of protein allosteric sites through automated machine learning},
  author={Xiao, Sian and Tian, Hao and Tao, Peng},
  journal={Frontiers in Molecular Biosciences},
  volume={9},
  pages={879251},
  year={2022},
  publisher={Frontiers}
}

@article{krivak2018p2rank,
  title={P2Rank: machine learning based tool for rapid and accurate prediction of ligand binding sites from protein structure},
  author={Kriv{\'a}k, Radoslav and Hoksza, David},
  journal={Journal of cheminformatics},
  volume={10},
  pages={1--12},
  year={2018},
  publisher={Springer}
}


@article{greener2015allopred,
  title={AlloPred: prediction of allosteric pockets on proteins using normal mode perturbation analysis},
  author={Greener, Joe G and Sternberg, Michael JE},
  journal={BMC bioinformatics},
  volume={16},
  number={1},
  pages={1--7},
  year={2015},
  publisher={BioMed Central}
}

@inproceedings{mery2008features,
  title={Features: the more the better},
  author={Mery, Domingo and Soto, Alvaro},
  booktitle={ISCGAV’08: Proceedings of the 8th conference on signal processing, computational geometry and artificial vision},
  pages={46--51},
  year={2008},
  organization={Stevens Point Wisconsin}
}

@article{volkamer2012dogsitescorer,
  title={DoGSiteScorer: a web server for automatic binding site prediction, analysis and druggability assessment},
  author={Volkamer, Andrea and Kuhn, Daniel and Rippmann, Friedrich and Rarey, Matthias},
  journal={Bioinformatics},
  volume={28},
  number={15},
  pages={2074--2075},
  year={2012},
  publisher={Oxford University Press}
}

@article{huang2013allosite,
  title={Allosite: a method for predicting allosteric sites},
  author={Huang, Wenkang and Lu, Shaoyong and Huang, Zhimin and Liu, Xinyi and Mou, Linkai and Luo, Yu and Zhao, Yanlong and Liu, Yaqin and Chen, Zhongjie and Hou, Tingjun and others},
  journal={Bioinformatics},
  volume={29},
  number={18},
  pages={2357--2359},
  year={2013},
  publisher={Oxford University Press}
}

@article{chen2016random,
  title={A random forest model for predicting allosteric and functional sites on proteins},
  author={Chen, Ava S-Y and Westwood, Nicholas J and Brear, Paul and Rogers, Graeme W and Mavridis, Lazaros and Mitchell, John BO},
  journal={Molecular informatics},
  volume={35},
  number={3-4},
  pages={125--135},
  year={2016},
  publisher={Wiley Online Library}
}

@article{cimermancic2016cryptosite,
  title={CryptoSite: expanding the druggable proteome by characterization and prediction of cryptic binding sites},
  author={Cimermancic, Peter and Weinkam, Patrick and Rettenmaier, T Justin and Bichmann, Leon and Keedy, Daniel A and Woldeyes, Rahel A and Schneidman-Duhovny, Dina and Demerdash, Omar N and Mitchell, Julie C and Wells, James A and others},
  journal={Journal of molecular biology},
  volume={428},
  number={4},
  pages={709--719},
  year={2016},
  publisher={Elsevier}
}

@article{shakhovska2022new,
  title={A new hybrid ensemble machine-learning model for severity risk assessment and post-COVID prediction system},
  author={Shakhovska, Natalya and Yakovyna, Vitaliy and Chopyak, Valentyna},
  journal={Math. Biosci. Eng},
  volume={19},
  pages={6102--6123},
  year={2022}
}

@article{erickson2020autogluon,
  title={Autogluon-tabular: Robust and accurate automl for structured data},
  author={Erickson, Nick and Mueller, Jonas and Shirkov, Alexander and Zhang, Hang and Larroy, Pedro and Li, Mu and Smola, Alexander},
  journal={arXiv preprint arXiv:2003.06505},
  year={2020}
}

@inproceedings{caruana2004ensemble,
  title={Ensemble selection from libraries of models},
  author={Caruana, Rich and Niculescu-Mizil, Alexandru and Crew, Geoff and Ksikes, Alex},
  booktitle={Proceedings of the twenty-first international conference on Machine learning},
  pages={18},
  year={2004}
}

@article{huang2011asd,
  title={ASD: a comprehensive database of allosteric proteins and modulators},
  author={Huang, Zhimin and Zhu, Liang and Cao, Yan and Wu, Geng and Liu, Xinyi and Chen, Yingyi and Wang, Qi and Shi, Ting and Zhao, Yaxue and Wang, Yuefei and others},
  journal={Nucleic acids research},
  volume={39},
  number={suppl\_1},
  pages={D663--D669},
  year={2011},
  publisher={Oxford University Press}
}

@article{zha2022explaining,
  title={Explaining and predicting allostery with allosteric database and modern analytical techniques},
  author={Zha, Jinyin and Li, Mingyu and Kong, Ren and Lu, Shaoyong and Zhang, Jian},
  journal={Journal of Molecular Biology},
  pages={167481},
  year={2022},
  publisher={Elsevier}
}

@article{huang2015asbench,
  title={ASBench: benchmarking sets for allosteric discovery},
  author={Huang, Wenkang and Wang, Guanqiao and Shen, Qiancheng and Liu, Xinyi and Lu, Shaoyong and Geng, Lv and Huang, Zhimin and Zhang, Jian},
  journal={Bioinformatics},
  volume={31},
  number={15},
  pages={2598--2600},
  year={2015},
  publisher={Oxford University Press}
}

@misc{laskowski2011ligplot+,
  title={LigPlot+: multiple ligand--protein interaction diagrams for drug discovery},
  author={Laskowski, Roman A and Swindells, Mark B},
  year={2011},
  publisher={ACS Publications}
}

@article{gao2013apoc,
  title={APoc: large-scale identification of similar protein pockets},
  author={Gao, Mu and Skolnick, Jeffrey},
  journal={Bioinformatics},
  volume={29},
  number={5},
  pages={597--604},
  year={2013},
  publisher={Oxford University Press}
}

@article{le2009fpocket,
  title={Fpocket: an open source platform for ligand pocket detection},
  author={Le Guilloux, Vincent and Schmidtke, Peter and Tuffery, Pierre},
  journal={BMC bioinformatics},
  volume={10},
  number={1},
  pages={1--11},
  year={2009},
  publisher={BioMed Central}
}

@article{cock2009biopython,
  title={Biopython: freely available Python tools for computational molecular biology and bioinformatics},
  author={Cock, Peter JA and Antao, Tiago and Chang, Jeffrey T and Chapman, Brad A and Cox, Cymon J and Dalke, Andrew and Friedberg, Iddo and Hamelryck, Thomas and Kauff, Frank and Wilczynski, Bartek and others},
  journal={Bioinformatics},
  volume={25},
  number={11},
  pages={1422},
  year={2009},
  publisher={Oxford University Press}
}

@article{mitternacht2016freesasa,
  title={FreeSASA: An open source C library for solvent accessible surface area calculations},
  author={Mitternacht, Simon},
  journal={F1000Research},
  volume={5},
  year={2016},
  publisher={Faculty of 1000 Ltd}
}

@article{o2011open,
  title={Open Babel: An open chemical toolbox},
  author={O'Boyle, Noel M and Banck, Michael and James, Craig A and Morley, Chris and Vandermeersch, Tim and Hutchison, Geoffrey R},
  journal={Journal of cheminformatics},
  volume={3},
  number={1},
  pages={1--14},
  year={2011},
  publisher={BioMed Central}
}

@article{dong2018pybiomed,
  title={PyBioMed: a python library for various molecular representations of chemicals, proteins and DNAs and their interactions},
  author={Dong, Jie and Yao, Zhi-Jiang and Zhang, Lin and Luo, Feijun and Lin, Qinlu and Lu, Ai-Ping and Chen, Alex F and Cao, Dong-Sheng},
  journal={Journal of cheminformatics},
  volume={10},
  pages={1--11},
  year={2018},
  publisher={Springer}
}


@article{rost1998protein,
  title={Protein structure prediction in 1D, 2D, and 3D},
  author={Rost, Burkhard and others},
  journal={Encyclopedia of Computational Chemistry},
  pages={2242--2255},
  year={1998},
  publisher={Wiley, Chichester, UK}
}

@article{ni2022along,
  title={Along the allostery stream: Recent advances in computational methods for allosteric drug discovery},
  author={Ni, Duan and Chai, Zongtao and Wang, Ying and Li, Mingyu and Yu, Zhengtian and Liu, Yaqin and Lu, Shaoyong and Zhang, Jian},
  journal={Wiley Interdisciplinary Reviews: Computational Molecular Science},
  volume={12},
  number={4},
  pages={e1585},
  year={2022},
  publisher={Wiley Online Library}
}

@article{ausaf2014review,
  title={A review of methods available to estimate solvent-accessible surface areas of soluble proteins in the folded and unfolded states},
  author={Ausaf Ali, Syed and Hassan, Imtaiyaz and Islam, Asimul and Ahmad, Faizan and others},
  journal={Current Protein and Peptide Science},
  volume={15},
  number={5},
  pages={456--476},
  year={2014},
  publisher={Bentham Science Publishers}
}

@article{martiny2013silico,
  title={In silico mechanistic profiling to probe small molecule binding to sulfotransferases},
  author={Martiny, Virginie Y and Carbonell, Pablo and Lagorce, David and Villoutreix, Bruno O and Moroy, Gautier and Miteva, Maria A},
  journal={PLoS One},
  volume={8},
  number={9},
  pages={e73587},
  year={2013},
  publisher={Public Library of Science San Francisco, USA}
}

@article{becker2014college,
  title={College chemistry students' understanding of potential energy in the context of atomic--molecular interactions},
  author={Becker, Nicole M and Cooper, Melanie M},
  journal={Journal of Research in Science Teaching},
  volume={51},
  number={6},
  pages={789--808},
  year={2014},
  publisher={Wiley Online Library}
}


@article{feldblum2014strength,
  title={Strength of a bifurcated H bond},
  author={Feldblum, Esther S and Arkin, Isaiah T},
  journal={Proceedings of the National Academy of Sciences},
  volume={111},
  number={11},
  pages={4085--4090},
  year={2014},
  publisher={National Acad Sciences}
}

@article{meher2018nifpred,
  title={nifPred: Proteome-wide identification and categorization of nitrogen-fixation proteins of diaztrophs based on composition-transition-distribution features using support vector machine},
  author={Meher, Prabina K and Sahu, Tanmaya K and Mohanty, Jyotilipsa and Gahoi, Shachi and Purru, Supriya and Grover, Monendra and Rao, Atmakuri R},
  journal={Frontiers in Microbiology},
  volume={9},
  pages={1100},
  year={2018},
  publisher={Frontiers Media SA}
}

@article{bonidia2020feature,
  title={Feature extraction approaches for biological sequences: A comparative study of mathematical models},
  author={Bonidia, Robson Parmezan and Sampaio, Lucas Dias Hiera and Domingues, Douglas Silva and Paschoal, Alexandre Rossi and Lopes, Fabr{\'\i}cio Martins and de Leon Ferreira de Carvalho, Andr{\'e} Carlos Ponce and Sanches, Danilo Sipoli},
  journal={bioRxiv},
  pages={2020--06},
  year={2020},
  publisher={Cold Spring Harbor Laboratory}
}

@article{taylor2002fourier,
  title={A Fourier analysis of symmetry in protein structure},
  author={Taylor, William R and Heringa, Jaap and Baud, Franck and Flores, Tomas P},
  journal={Protein engineering},
  volume={15},
  number={2},
  pages={79--89},
  year={2002},
  publisher={Oxford University Press}
}

@article{lesne2014shannon,
  title={Shannon entropy: a rigorous notion at the crossroads between probability, information theory, dynamical systems and statistical physics},
  author={Lesne, Annick},
  journal={Mathematical Structures in Computer Science},
  volume={24},
  number={3},
  pages={e240311},
  year={2014},
  publisher={Cambridge University Press}
}

@article{wang2014local,
  title={A local average distance descriptor for flexible protein structure comparison},
  author={Wang, Hsin-Wei and Chu, Chia-Han and Wang, Wen-Ching and Pai, Tun-Wen},
  journal={BMC bioinformatics},
  volume={15},
  number={1},
  pages={1--13},
  year={2014},
  publisher={BioMed Central}
}

@article{pereira2017distance,
  title={A distance geometry-based description and validation of protein main-chain conformation},
  author={Pereira, Joana and Lamzin, Victor S},
  journal={IUCrJ},
  volume={4},
  number={5},
  pages={657--670},
  year={2017},
  publisher={International Union of Crystallography}
}

@article{sahu2010novel,
  title={A novel feature representation method based on Chou's pseudo amino acid composition for protein structural class prediction},
  author={Sahu, Sitanshu Sekhar and Panda, Ganapati},
  journal={Computational biology and chemistry},
  volume={34},
  number={5-6},
  pages={320--327},
  year={2010},
  publisher={Elsevier}
}


@inproceedings{cong2010structural,
  title={Structural differences between proteins with similar sequences},
  author={Cong, Qian and Kim, Bong-Hyun and Kinch, Lisa N and Grishin, Nick V},
  booktitle={2010 IEEE International Conference on BioInformatics and BioEngineering},
  pages={250--256},
  year={2010},
  organization={IEEE}
}

@article{gan2002analysis,
  title={Analysis of protein sequence/structure similarity relationships},
  author={Gan, Hin Hark and Perlow, Rebecca A and Roy, Sharmili and Ko, Joy and Wu, Min and Huang, Jing and Yan, Shixiang and Nicoletta, Angelo and Vafai, Jonathan and Sun, Ding and others},
  journal={Biophysical journal},
  volume={83},
  number={5},
  pages={2781--2791},
  year={2002},
  publisher={Elsevier}
}

@article{jiang2022dissecting,
  title={Dissecting and predicting different types of binding sites in nucleic acids based on structural information},
  author={Jiang, Zheng and Xiao, Si-Rui and Liu, Rong},
  journal={Briefings in Bioinformatics},
  volume={23},
  number={1},
  pages={bbab411},
  year={2022},
  publisher={Oxford University Press}
}

@article{schneider1994rational,
  title={The rational design of amino acid sequences by artificial neural networks and simulated molecular evolution: de novo design of an idealized leader peptidase cleavage site},
  author={Schneider, Gisbert and Wrede, Paul},
  journal={Biophysical Journal},
  volume={66},
  number={2},
  pages={335--344},
  year={1994},
  publisher={Elsevier}
}

@article{pande2019computing,
  title={Computing wide range of protein/peptide features from their sequence and structure},
  author={Pande, Akshara and Patiyal, Sumeet and Lathwal, Anjali and Arora, Chakit and Kaur, Dilraj and Dhall, Anjali and Mishra, Gaurav and Kaur, Harpreet and Sharma, Neelam and Jain, Shipra and others},
  journal={BioRxiv},
  pages={599126},
  year={2019},
  publisher={Cold Spring Harbor Laboratory}
}

@article{bickel2002finding,
  title={Finding important sites in protein sequences},
  author={Bickel, Peter J and Kechris, Katherina J and Spector, Philip C and Wedemayer, Gary J and Glazer, Alexander N},
  journal={Proceedings of the National Academy of Sciences},
  volume={99},
  number={23},
  pages={14764--14771},
  year={2002},
  publisher={National Acad Sciences}
}

@article{ye2008multi,
  title={Multi-RELIEF: a method to recognize specificity determining residues from multiple sequence alignments using a Machine-Learning approach for feature weighting},
  author={Ye, Kai and Anton Feenstra, K and Heringa, Jaap and IJzerman, Adriaan P and Marchiori, Elena},
  journal={Bioinformatics},
  volume={24},
  number={1},
  pages={18--25},
  year={2008},
  publisher={Oxford University Press}
}

@article{pazos2006computational,
  title={Computational prediction of functionally important regions in proteins},
  author={Pazos, Florencio and Bang, Jung-Wook},
  journal={Current Bioinformatics},
  volume={1},
  number={1},
  pages={15--23},
  year={2006},
  publisher={Bentham Science Publishers}
}

@article{porta2022structural,
  title={The structural coverage of the human proteome before and after AlphaFold},
  author={Porta-Pardo, Eduard and Ruiz-Serra, Victoria and Valentini, Samuel and Valencia, Alfonso},
  journal={PLOS Computational Biology},
  volume={18},
  number={1},
  pages={e1009818},
  year={2022},
  publisher={Public Library of Science San Francisco, CA USA}
}

@article{huang2017computational,
  title={Computational tools for allosteric drug discovery: site identification and focus library design},
  author={Huang, Wenkang and Nussinov, Ruth and Zhang, Jian},
  journal={Computational Protein Design},
  pages={439--446},
  year={2017},
  publisher={Springer}
}

@article{aggarwal2021deeppocket,
  title={DeepPocket: ligand binding site detection and segmentation using 3D convolutional neural networks},
  author={Aggarwal, Rishal and Gupta, Akash and Chelur, Vineeth and Jawahar, CV and Priyakumar, U Deva},
  journal={Journal of Chemical Information and Modeling},
  volume={62},
  number={21},
  pages={5069--5079},
  year={2021},
  publisher={ACS Publications}
}

@article{shi2022graphsite,
  title={GraphSite: Ligand Binding Site Classification with Deep Graph Learning},
  author={Shi, Wentao and Singha, Manali and Pu, Limeng and Srivastava, Gopal and Ramanujam, Jagannathan and Brylinski, Michal},
  journal={Biomolecules},
  volume={12},
  number={8},
  pages={1053},
  year={2022},
  publisher={MDPI}
}

@article{li2023pocketanchor,
  title={PocketAnchor: Learning structure-based pocket representations for protein-ligand interaction prediction},
  author={Li, Shuya and Tian, Tingzhong and Zhang, Ziting and Zou, Ziheng and Zhao, Dan and Zeng, Jianyang},
  journal={Cell Systems},
  volume={14},
  number={8},
  pages={692--705},
  year={2023},
  publisher={Elsevier}
}

@inproceedings{salleh2017adaptive,
  title={Adaptive neuro-fuzzy inference system: Overview, strengths, limitations, and solutions},
  author={Salleh, Mohd Najib Mohd and Talpur, Noureen and Hussain, Kashif},
  booktitle={Data Mining and Big Data: Second International Conference, DMBD 2017, Fukuoka, Japan, July 27--August 1, 2017, Proceedings 2},
  pages={527--535},
  year={2017},
  organization={Springer}
}

@article{stollar2020uncovering,
  title={Uncovering protein structure},
  author={Stollar, Elliott J and Smith, David P},
  journal={Essays in biochemistry},
  volume={64},
  number={4},
  pages={649--680},
  year={2020},
  publisher={Portland Press Ltd.}
}

@article{caulk2019robust,
  title={Robust latent-variable interpretation of in vivo regression models by nested resampling},
  author={Caulk, Alexander W and Janes, Kevin A},
  journal={Scientific Reports},
  volume={9},
  number={1},
  pages={19671},
  year={2019},
  publisher={Nature Publishing Group UK London}
}

@article{jomaa2021dataset2vec,
  title={Dataset2vec: Learning dataset meta-features},
  author={Jomaa, Hadi S and Schmidt-Thieme, Lars and Grabocka, Josif},
  journal={Data Mining and Knowledge Discovery},
  volume={35},
  pages={964--985},
  year={2021},
  publisher={Springer}
}

@inproceedings{mahato2014prediction,
  title={Prediction of gold and silver stock price using ensemble models},
  author={Mahato, Pradeep Kumar and Attar, Vahida},
  booktitle={2014 International Conference on Advances in Engineering \& Technology Research (ICAETR-2014)},
  pages={1--4},
  year={2014},
  organization={IEEE}
}

@article{finn2018probabilistic,
  title={Probabilistic model-agnostic meta-learning},
  author={Finn, Chelsea and Xu, Kelvin and Levine, Sergey},
  journal={Advances in neural information processing systems},
  volume={31},
  year={2018}
}

@inproceedings{zenko2001comparison,
  title={A comparison of stacking with meta decision trees to bagging, boosting, and stacking with other methods},
  author={Zenko, Bernard and Todorovski, Ljupco and Dzeroski, Saso},
  booktitle={Proceedings 2001 IEEE international conference on data mining},
  pages={669--670},
  year={2001},
  organization={IEEE}
}


@article{chen2020group,
  title={Group ensemble: Learning an ensemble of convnets in a single convnet},
  author={Chen, Hao and Shrivastava, Abhinav},
  journal={arXiv preprint arXiv:2007.00649},
  year={2020}
}

@inproceedings{pinto2015pruning,
  title={Pruning bagging ensembles with metalearning},
  author={Pinto, F{\'a}bio and Soares, Carlos and Mendes-Moreira, Jo{\~a}o},
  booktitle={Multiple Classifier Systems: 12th International Workshop, MCS 2015, G{\"u}nzburg, Germany, June 29-July 1, 2015, Proceedings 12},
  pages={64--75},
  year={2015},
  organization={Springer}
}

@inproceedings{khiari2019metabags,
  title={Metabags: Bagged meta-decision trees for regression},
  author={Khiari, Jihed and Moreira-Matias, Luis and Shaker, Ammar and {\v{Z}}enko, Bernard and D{\v{z}}eroski, Sa{\v{s}}o},
  booktitle={Machine Learning and Knowledge Discovery in Databases: European Conference, ECML PKDD 2018, Dublin, Ireland, September 10--14, 2018, Proceedings, Part I 18},
  pages={637--652},
  year={2019},
  organization={Springer}
}

@article{vanpoucke2020small,
  title={Small data materials design with machine learning: When the average model knows best},
  author={Vanpoucke, Danny EP and van Knippenberg, Onno SJ and Hermans, Ko and Bernaerts, Katrien V and Mehrkanoon, Siamak},
  journal={Journal of Applied Physics},
  volume={128},
  number={5},
  year={2020},
  publisher={AIP Publishing}
}

@article{zhao2019ensemble,
  title={Ensemble classification based on feature selection for environmental sound recognition},
  author={Zhao, Shuai and Zhang, Yan and Xu, Haifeng and Han, Te and others},
  journal={Mathematical Problems in Engineering},
  volume={2019},
  year={2019},
  publisher={Hindawi}
}


@inproceedings{pushpam2020methodical,
  title={Methodical Survey on IDS with Feature Selection},
  author={Pushpam, C Amali and Jayanthi, J Gnana},
  booktitle={2020 Second International Conference on Inventive Research in Computing Applications (ICIRCA)},
  pages={606--613},
  year={2020},
  organization={IEEE}
}

@article{liang1998anatomy,
  title={Anatomy of protein pockets and cavities: measurement of binding site geometry and implications for ligand design},
  author={Liang, Jie and Woodward, Clare and Edelsbrunner, Herbert},
  journal={Protein science},
  volume={7},
  number={9},
  pages={1884--1897},
  year={1998},
  publisher={Wiley Online Library}
}

@article{zamorano2015identification,
  title={Identification and characterization of VpsR and VpsT binding sites in Vibrio cholerae},
  author={Zamorano-S{\'a}nchez, David and Fong, Jiunn CN and Kilic, Sefa and Erill, Ivan and Yildiz, Fitnat H},
  journal={Journal of bacteriology},
  volume={197},
  number={7},
  pages={1221--1235},
  year={2015},
  publisher={Am Soc Microbiol}
}

@article{muhammod2019pyfeat,
  title={PyFeat: a Python-based effective feature generation tool for DNA, RNA and protein sequences},
  author={Muhammod, Rafsanjani and Ahmed, Sajid and Md Farid, Dewan and Shatabda, Swakkhar and Sharma, Alok and Dehzangi, Abdollah},
  journal={Bioinformatics},
  volume={35},
  number={19},
  pages={3831--3833},
  year={2019},
  publisher={Oxford University Press}
}


@article{zhao2019sxgbsite,
  title={SXGBsite: prediction of protein--ligand binding sites using sequence information and extreme gradient boosting},
  author={Zhao, Ziqi and Xu, Yonghong and Zhao, Yong},
  journal={Genes},
  volume={10},
  number={12},
  pages={965},
  year={2019},
  publisher={MDPI}
}

@article{chou2000prediction,
  title={Prediction of protein subcellular locations by incorporating quasi-sequence-order effect},
  author={Chou, Kuo-Chen},
  journal={Biochemical and biophysical research communications},
  volume={278},
  number={2},
  pages={477--483},
  year={2000},
  publisher={Elsevier}
}

@article{ong2007efficacy,
  title={Efficacy of different protein descriptors in predicting protein functional families},
  author={Ong, Serene AK and Lin, Hong Huang and Chen, Yu Zong and Li, Ze Rong and Cao, Zhiwei},
  journal={Bmc Bioinformatics},
  volume={8},
  number={1},
  pages={1--14},
  year={2007},
  publisher={BioMed Central}
}

@article{abbasi2020island,
  title={ISLAND: in-silico proteins binding affinity prediction using sequence information},
  author={Abbasi, Wajid Arshad and Yaseen, Adiba and Hassan, Fahad Ul and Andleeb, Saiqa and Minhas, Fayyaz Ul Amir Afsar},
  journal={BioData Mining},
  volume={13},
  number={1},
  pages={1--13},
  year={2020},
  publisher={BioMed Central}
}

@article{tian2023passerrank,
  title={PASSerRank: prediction of allosteric sites with learning to rank},
  author={Tian, Hao and Xiao, Sian and Jiang, Xi and Tao, Peng},
  journal={arXiv preprint arXiv:2302.01117},
  year={2023}
}

@article{chapman2000biopython,
  title={Biopython: Python tools for computational biology},
  author={Chapman, Brad and Chang, Jeffrey},
  journal={ACM Sigbio Newsletter},
  volume={20},
  number={2},
  pages={15--19},
  year={2000},
  publisher={ACM New York, NY, USA}
}


@article{bonidia2022mathfeature,
  title={MathFeature: feature extraction package for DNA, RNA and protein sequences based on mathematical descriptors},
  author={Bonidia, Robson P and Domingues, Douglas S and Sanches, Danilo S and de Carvalho, Andr{\'e} CPLF},
  journal={Briefings in bioinformatics},
  volume={23},
  number={1},
  pages={bbab434},
  year={2022},
  publisher={Oxford University Press}
}

@article{latha2011identification,
  title={Identification of hub proteins from sequence},
  author={Latha, Aswathi Balakrishnan and Nair, Achuthsankar Sukumaran and Sivasankaran, Athmaja and Dhar, Pawan Kumar},
  journal={Bioinformation},
  volume={7},
  number={4},
  pages={163},
  year={2011},
  publisher={Biomedical Informatics Publishing Group}
}

@article{zou2013improved,
  title={An improved sequence based prediction protocol for DNA-binding proteins using SVM and comprehensive feature analysis},
  author={Zou, Chuanxin and Gong, Jiayu and Li, Honglin},
  journal={BMC bioinformatics},
  volume={14},
  pages={1--14},
  year={2013},
  publisher={Springer}
}

@article{hatos2023fuzpred,
  title={FuzPred: a web server for the sequence-based prediction of the context-dependent binding modes of proteins},
  author={Hatos, Andras and Teixeira, Jo{\~a}o MC and Barrera-Vilarmau, Susana and Horvath, Attila and Tosatto, Silvio CE and Vendruscolo, Michele and Fuxreiter, Monika},
  journal={Nucleic Acids Research},
  pages={gkad214},
  year={2023},
  publisher={Oxford University Press}
}


@article{shen2023svsbi,
  title={SVSBI: sequence-based virtual screening of biomolecular interactions},
  author={Shen, Li and Feng, Hongsong and Qiu, Yuchi and Wei, Guo-Wei},
  journal={Communications Biology},
  volume={6},
  number={1},
  pages={536},
  year={2023},
  publisher={Nature Publishing Group UK London}
}
@article{zhang2023physics,
  title={Physics-Inspired Protein Encoder Pre-Training via Siamese Sequence-Structure Diffusion Trajectory Prediction},
  author={Zhang, Zuobai and Xu, Minghao and Lozano, Aur{\'e}lie and Chenthamarakshan, Vijil and Das, Payel and Tang, Jian},
  journal={arXiv preprint arXiv:2301.12068},
  year={2023}
}


@article{bolon2019ensembles,
  title={Ensembles for feature selection: A review and future trends},
  author={Bol{\'o}n-Canedo, Ver{\'o}nica and Alonso-Betanzos, Amparo},
  journal={Information Fusion},
  volume={52},
  pages={1--12},
  year={2019},
  publisher={Elsevier}
}

@article{samadi2020wrapper,
  title={A wrapper-based feature selection for improving performance of intrusion detection systems},
  author={Samadi Bonab, Maryam and Ghaffari, Ali and Soleimanian Gharehchopogh, Farhad and Alemi, Payam},
  journal={International Journal of Communication Systems},
  volume={33},
  number={12},
  pages={e4434},
  year={2020},
  publisher={Wiley Online Library}
}

@article{naseriparsa2014hybrid,
  title={A hybrid feature selection method to improve performance of a group of classification algorithms},
  author={Naseriparsa, Mehdi and Bidgoli, Amir-Masoud and Varaee, Touraj},
  journal={arXiv preprint arXiv:1403.2372},
  year={2014}
}

@article{song2017improved,
  title={Improved method for the identification and validation of allosteric sites},
  author={Song, Kun and Liu, Xinyi and Huang, Wenkang and Lu, Shaoyong and Shen, Qiancheng and Zhang, Lu and Zhang, Jian},
  journal={Journal of Chemical Information and Modeling},
  volume={57},
  number={9},
  pages={2358--2363},
  year={2017},
  publisher={ACS Publications}
}


@article{nanglia2022enhanced,
  title={An enhanced Predictive heterogeneous ensemble model for breast cancer prediction},
  author={Nanglia, S and Ahmad, Muneer and Khan, Fawad Ali and Jhanjhi, NZ},
  journal={Biomedical Signal Processing and Control},
  volume={72},
  pages={103279},
  year={2022},
  publisher={Elsevier}
}

@article{reid2007review,
  title={A review of heterogeneous ensemble methods},
  author={Reid, Sam},
  journal={Department of Computer Science, University of Colorado at Boulder},
  year={2007}
}

@article{kursa2010boruta,
  title={Boruta--a system for feature selection},
  author={Kursa, Miron B and Jankowski, Aleksander and Rudnicki, Witold R},
  journal={Fundamenta Informaticae},
  volume={101},
  number={4},
  pages={271--285},
  year={2010},
  publisher={IOS Press}
}

@article{kramer2016scikit,
  title={Scikit-learn},
  author={Kramer, Oliver and Kramer, Oliver},
  journal={Machine learning for evolution strategies},
  pages={45--53},
  year={2016},
  publisher={Springer}
}

@inproceedings{olson2016tpot,
  title={TPOT: A tree-based pipeline optimization tool for automating machine learning},
  author={Olson, Randal S and Moore, Jason H},
  booktitle={Workshop on automatic machine learning},
  pages={66--74},
  year={2016},
  organization={PMLR}
}

@article{siraj2022analyzing,
  title={Analyzing ANOVA F-test and Sequential Feature Selection for Intrusion Detection Systems.},
  author={Siraj, Muhammad Jaya and Ahmad, Tohari and Ijtihadie, Royyana Muslim},
  journal={International Journal of Advances in Soft Computing \& Its Applications},
  volume={14},
  number={2},
  year={2022}
}

@article{xu2010significant,
  title={How significant is a protein structure similarity with TM-score= 0.5?},
  author={Xu, Jinrui and Zhang, Yang},
  journal={Bioinformatics},
  volume={26},
  number={7},
  pages={889--895},
  year={2010},
  publisher={Oxford University Press}
}

@article{hollingsworth2018molecular,
  title={Molecular dynamics simulation for all},
  author={Hollingsworth, Scott A and Dror, Ron O},
  journal={Neuron},
  volume={99},
  number={6},
  pages={1129--1143},
  year={2018},
  publisher={Elsevier}
}

@article{bowman2015discovery,
  title={Discovery of multiple hidden allosteric sites by combining Markov state models and experiments},
  author={Bowman, Gregory R and Bolin, Eric R and Hart, Kathryn M and Maguire, Brendan C and Marqusee, Susan},
  journal={Proceedings of the National Academy of Sciences},
  volume={112},
  number={9},
  pages={2734--2739},
  year={2015},
  publisher={National Acad Sciences}
}

@article{okazaki2006multiple,
  title={Multiple-basin energy landscapes for large-amplitude conformational motions of proteins: Structure-based molecular dynamics simulations},
  author={Okazaki, Kei-ichi and Koga, Nobuyasu and Takada, Shoji and Onuchic, Jose N and Wolynes, Peter G},
  journal={Proceedings of the National Academy of Sciences},
  volume={103},
  number={32},
  pages={11844--11849},
  year={2006},
  publisher={National Acad Sciences}
}


@article{hilser2012structural,
  title={Structural and energetic basis of allostery},
  author={Hilser, Vincent J and Wrabl, James O and Motlagh, Hesam N},
  journal={Annual review of biophysics},
  volume={41},
  pages={585--609},
  year={2012},
  publisher={Annual Reviews}
}

@article{ribeiro2016chemical,
  title={A chemical perspective on allostery},
  author={Ribeiro, Andre AST and Ortiz, Vanessa},
  journal={Chemical reviews},
  volume={116},
  number={11},
  pages={6488--6502},
  year={2016},
  publisher={ACS Publications}
}

@article{lu2014recent,
  title={Recent computational advances in the identification of allosteric sites in proteins},
  author={Lu, Shaoyong and Huang, Wenkang and Zhang, Jian},
  journal={Drug discovery today},
  volume={19},
  number={10},
  pages={1595--1600},
  year={2014},
  publisher={Elsevier}
}

@article{ostrem2013k,
  title={K-Ras (G12C) inhibitors allosterically control GTP affinity and effector interactions},
  author={Ostrem, Jonathan M and Peters, Ulf and Sos, Martin L and Wells, James A and Shokat, Kevan M},
  journal={Nature},
  volume={503},
  number={7477},
  pages={548--551},
  year={2013},
  publisher={Nature Publishing Group UK London}
}

@article{feldman2012class,
  title={A class of allosteric caspase inhibitors identified by high-throughput screening},
  author={Feldman, Taya and Kabaleeswaran, Venkataraman and Jang, Se Bok and Antczak, Christophe and Djaballah, Hakim and Wu, Hao and Jiang, Xuejun},
  journal={Molecular cell},
  volume={47},
  number={4},
  pages={585--595},
  year={2012},
  publisher={Elsevier}
}


@article{jahnke2010allosteric,
  title={Allosteric non-bisphosphonate FPPS inhibitors identified by fragment-based discovery},
  author={Jahnke, Wolfgang and Rondeau, Jean-Michel and Cotesta, Simona and Marzinzik, Andreas and Pelle, Xavier and Geiser, Martin and Strauss, Andr{\'e} and G{\"o}tte, Marjo and Bitsch, Francis and Hemmig, Ren{\'e} and others},
  journal={Nature chemical biology},
  volume={6},
  number={9},
  pages={660--666},
  year={2010},
  publisher={Nature Publishing Group US New York}
}

@misc{novinecnovel,
  title={A novel allosteric mechanism in the cysteine peptidase cathepsin K discovered by computational methods. Nat Commun. 2014; 5: 3287},
  author={Novinec, M and Koren{\v{c}}, M and Caflisch, A and Ranganathan, R and Lenar{\v{c}}i{\v{c}}, B and Baici, A}
}


@article{goncearenco2013spacer,
  title={SPACER: server for predicting allosteric communication and effects of regulation},
  author={Goncearenco, Alexander and Mitternacht, Simon and Yong, Taipang and Eisenhaber, Birgit and Eisenhaber, Frank and Berezovsky, Igor N},
  journal={Nucleic acids research},
  volume={41},
  number={W1},
  pages={W266--W272},
  year={2013},
  publisher={Oxford University Press}
}

@article{panjkovich2014pars,
  title={PARS: a web server for the prediction of protein allosteric and regulatory sites},
  author={Panjkovich, Alejandro and Daura, Xavier},
  journal={Bioinformatics},
  volume={30},
  number={9},
  pages={1314--1315},
  year={2014},
  publisher={Oxford University Press}
}

@article{dror2013structural,
  title={Structural basis for modulation of a G-protein-coupled receptor by allosteric drugs},
  author={Dror, Ron O and Green, Hillary F and Valant, Celine and Borhani, David W and Valcourt, James R and Pan, Albert C and Arlow, Daniel H and Canals, Meritxell and Lane, J Robert and Rahmani, Rapha{\"e}l and others},
  journal={Nature},
  volume={503},
  number={7475},
  pages={295--299},
  year={2013},
  publisher={Nature Publishing Group UK London}
}

@article{shukla2014activation,
  title={Activation pathway of Src kinase reveals intermediate states as targets for drug design},
  author={Shukla, Diwakar and Meng, Yilin and Roux, Beno{\^\i}t and Pande, Vijay S},
  journal={Nature communications},
  volume={5},
  number={1},
  pages={3397},
  year={2014},
  publisher={Nature Publishing Group UK London}
}


@article{collier2013emerging,
  title={Emerging computational approaches for the study of protein allostery},
  author={Collier, Galen and Ortiz, Vanessa},
  journal={Archives of biochemistry and biophysics},
  volume={538},
  number={1},
  pages={6--15},
  year={2013},
  publisher={Elsevier}
}

@article{lockless1999evolutionarily,
  title={Evolutionarily conserved pathways of energetic connectivity in protein families},
  author={Lockless, Steve W and Ranganathan, Rama},
  journal={Science},
  volume={286},
  number={5438},
  pages={295--299},
  year={1999},
  publisher={American Association for the Advancement of Science}
}

@article{gasper2012allosteric,
  title={Allosteric networks in thrombin distinguish procoagulant vs. anticoagulant activities},
  author={Gasper, Paul M and Fuglestad, Brian and Komives, Elizabeth A and Markwick, Phineus RL and McCammon, J Andrew},
  journal={Proceedings of the National Academy of Sciences},
  volume={109},
  number={52},
  pages={21216--21222},
  year={2012},
  publisher={National Acad Sciences}
}

@article{sethi2009dynamical,
  title={Dynamical networks in tRNA: protein complexes},
  author={Sethi, Anurag and Eargle, John and Black, Alexis A and Luthey-Schulten, Zaida},
  journal={Proceedings of the National Academy of Sciences},
  volume={106},
  number={16},
  pages={6620--6625},
  year={2009},
  publisher={National Acad Sciences}
}

@article{van2014weighted,
  title={Weighted implementation of suboptimal paths (WISP): an optimized algorithm and tool for dynamical network analysis},
  author={Van Wart, Adam T and Durrant, Jacob and Votapka, Lane and Amaro, Rommie E},
  journal={Journal of chemical theory and computation},
  volume={10},
  number={2},
  pages={511--517},
  year={2014},
  publisher={ACS Publications}
}

@article{astl2019data,
  title={Data-driven computational analysis of allosteric proteins by exploring protein dynamics, residue coevolution and residue interaction networks},
  author={Astl, Lindy and Verkhivker, Gennady M},
  journal={Biochimica et Biophysica Acta (BBA)-General Subjects},
  year={2019},
  publisher={Elsevier}
}

@article{sheik2020integrated,
  title={Integrated computational approaches and tools for allosteric drug discovery},
  author={Sheik Amamuddy, Olivier and Veldman, Wayde and Manyumwa, Colleen and Khairallah, Afrah and Agajanian, Steve and Oluyemi, Odeyemi and Verkhivker, Gennady M and Tastan Bishop, {\"O}zlem},
  journal={International journal of molecular sciences},
  volume={21},
  number={3},
  pages={847},
  year={2020},
  publisher={MDPI}
}

@article{schueler2016computational,
  title={Computational approaches to investigating allostery},
  author={Schueler-Furman, Ora and Wodak, Shoshana J},
  journal={Current Opinion in Structural Biology},
  volume={41},
  pages={159--171},
  year={2016},
  publisher={Elsevier}
}


@article{wagner2016emerging,
  title={Emerging computational methods for the rational discovery of allosteric drugs},
  author={Wagner, Jeffrey R and Lee, Christopher T and Durrant, Jacob D and Malmstrom, Robert D and Feher, Victoria A and Amaro, Rommie E},
  journal={Chemical reviews},
  volume={116},
  number={11},
  pages={6370--6390},
  year={2016},
  publisher={ACS Publications}
}

@article{ccauglayan2023allosteric,
  title={Allosteric regulation in proteins through residue-residue contact networks},
  author={{\c{C}}a{\u{g}}layan, Melike},
  year={2023},
  publisher={Middle East Technical University}
}

@article{vittinghoff2007relaxing,
  title={Relaxing the rule of ten events per variable in logistic and Cox regression},
  author={Vittinghoff, Eric and McCulloch, Charles E},
  journal={American journal of epidemiology},
  volume={165},
  number={6},
  pages={710--718},
  year={2007},
  publisher={Oxford University Press}
}

@article{westland2023pls,
  title={PLS Papers},
  author={Westland, J Christopher},
  journal={Electronic Commerce Research},
  volume={23},
  number={3},
  pages={1361--1366},
  year={2023},
  publisher={Springer}
}


@article{nguyen2022machine,
  title={Machine learning-based surrogate model for calibrating fire source properties in FDS models of fa{\c{c}}ade fire tests},
  author={Nguyen, Hoang T and Abu-Zidan, Yousef and Zhang, Guomin and Nguyen, Kate TQ},
  journal={Fire Safety Journal},
  volume={130},
  pages={103591},
  year={2022},
  publisher={Elsevier}
}

@article{goodhue2012does,
  title={Does PLS have advantages for small sample size or non-normal data?},
  author={Goodhue, Dale L and Lewis, William and Thompson, Ron},
  journal={MIS quarterly},
  pages={981--1001},
  year={2012},
  publisher={JSTOR}
}

@article{kohli2017medical,
  title={Medical image data and datasets in the era of machine learning—whitepaper from the 2016 C-MIMI meeting dataset session},
  author={Kohli, Marc D and Summers, Ronald M and Geis, J Raymond},
  journal={Journal of digital imaging},
  volume={30},
  pages={392--399},
  year={2017},
  publisher={Springer}
}

@article{dalicandro2021prevalent,
  title={How prevalent is overfitting of regression models? A survey of recent articles in three psychology journals},
  author={Dalicandro, Lauren and Harder, Jane A and Mazmanian, Dwight and Weaver, Bruce},
  journal={The Quantitative Methods for Psychology},
  volume={17},
  number={1},
  pages={1--6},
  year={2021}
}

@article{yu2023deep,
  title={Do deep learning models really outperform traditional approaches in molecular docking?},
  author={Yu, Yuejiang and Lu, Shuqi and Gao, Zhifeng and Zheng, Hang and Ke, Guolin},
  journal={arXiv preprint arXiv:2302.07134},
  year={2023}
}

@article{hernandez2009sitehound,
  title={SITEHOUND-web: a server for ligand binding site identification in protein structures},
  author={Hernandez, Marylens and Ghersi, Dario and Sanchez, Roberto},
  journal={Nucleic acids research},
  volume={37},
  number={suppl\_2},
  pages={W413--W416},
  year={2009},
  publisher={Oxford University Press}
}


@article{zhang2011identification,
  title={Identification of cavities on protein surface using multiple computational approaches for drug binding site prediction},
  author={Zhang, Zengming and Li, Yu and Lin, Biaoyang and Schroeder, Michael and Huang, Bingding},
  journal={Bioinformatics},
  volume={27},
  number={15},
  pages={2083--2088},
  year={2011},
  publisher={Oxford University Press}
}


@article{jimenez2017deepsite,
  title={DeepSite: protein-binding site predictor using 3D-convolutional neural networks},
  author={Jim{\'e}nez, Jos{\'e} and Doerr, Stefan and Mart{\'\i}nez-Rosell, Gerard and Rose, Alexander S and De Fabritiis, Gianni},
  journal={Bioinformatics},
  volume={33},
  number={19},
  pages={3036--3042},
  year={2017},
  publisher={Oxford University Press}
}

@article{ugurlu2024cobdock,
  title={Cobdock: an accurate and practical machine learning-based consensus blind docking method},
  author={Ugurlu, Sadettin Y and McDonald, David and Lei, Huangshu and Jones, Alan M and Li, Shu and Tong, Henry Y and Butler, Mark S and He, Shan},
  journal={Journal of Cheminformatics},
  volume={16},
  number={1},
  pages={5},
  year={2024},
  publisher={Springer}
}

@article{xiao2023machine,
  title={Machine learning and protein allostery},
  author={Xiao, Sian and Verkhivker, Gennady M and Tao, Peng},
  journal={Trends in Biochemical Sciences},
  volume={48},
  number={4},
  pages={375--390},
  year={2023},
  publisher={Elsevier}
}

@article{zhang2005tm,
  title={TM-align: a protein structure alignment algorithm based on the TM-score},
  author={Zhang, Yang and Skolnick, Jeffrey},
  journal={Nucleic acids research},
  volume={33},
  number={7},
  pages={2302--2309},
  year={2005},
  publisher={Oxford University Press}
}

@article{tian2023passer,
  title={PASSer: fast and accurate prediction of protein allosteric sites},
  author={Tian, Hao and Xiao, Sian and Jiang, Xi and Tao, Peng},
  journal={Nucleic Acids Research},
  volume={51},
  number={W1},
  pages={W427--W431},
  year={2023},
  publisher={Oxford University Press}
}
